# Supplementary material for: Comprehensive analysis of m6A regulators characterized by the immune microenvironment in Duchenne muscular dystrophy
Source: J Transl Med. 2023 Jul 11;21:459. doi: 10.1186/s12967-023-04301-5 (PMC10334523; doi:10.1186/s12967-023-04301-5)
Supplement: Supplementary file 7 — Additional file 7: Table S1. Clinical background information of the human participants. Table S2. Difference on immune related gene sets between healthy and DMD samples. Table S3. Difference on immune cell infiltration fraction between healthy and DMD samples. Table S4. Difference on HLA gene expression between healthy and DMD samples. Table S5. m6A RNA methylation regulators. Table S6. Expression diversity of m6A regulators. Table S7. Correlations between m6A regulators and transcription factors. Table S8. Univariate logistic regression of m6A regulators. Table S9. LASSO regression coefficient. Table S10. Correlation between m6A regulators and immune related gene sets. Table S11. Correlations between m6A regulators and immune cell infiltration fraction. Table S12. Correlation between m6A regulators and HLA gene. Table S13. m6A modification patterns. Table S14. m6A related genes. Table S15. Change of sample attributes. [file 12967_2023_4301_MOESM7_ESM.xlsx]

## Sheet: Table S1
Table S1. Clinical background information of the human participants.
Sample	Sex	Age	Source tissue	Dystrophin protein expression	Genetic data (when available)
DMD 1	male	8	skeletal muscle	Absent	Exon 49-52 deletions
DMD 2	male	10	skeletal muscle	Absent	Exon 51-59 duplication
DMD 3	male	11	skeletal muscle	Absent	Point Mutation
DMD 4	male	8	skeletal muscle	Absent	Exon 49-52 deletions
Control 1	male	17	skeletal muscle	Normal	----------
Control 2	male	14	skeletal muscle	Normal	----------
Control 3	male	12	skeletal muscle	Normal	----------
Control 4	male	6	skeletal muscle	Normal	----------

## Sheet: Table S2
Table S2. Difference on immune related gene sets between healthy and DMD samples
gene	conMean	treatMean	logFC	pValue	fdr
ANTIGEN_PROCESSING_AND_PRESENTATION	-0.245613	0.148552	0.60644	8.60384e-10	3.29814e-09
ARACHIDONIC_ACID_METABOLISM	-0.0839601	0.0519717	0.199614	0.00791596	0.00910336
B_CELL_RECEPTOR_SIGNALING_PATHWAY	-0.046373	0.0182477	0.0945915	0.00623136	0.00777474
CHEMOKINE_SIGNALING_PATHWAY	-0.131287	0.0699318	0.300567	1.47008e-08	3.07381e-08
COMPLEMENT_AND_COAGULATION_CASCADES	-0.2268	0.137006	0.556326	8.1819e-09	1.88184e-08
CYTOKINE_CYTOKINE_RECEPTOR_INTERACTION	-0.0801861	0.0601868	0.204905	0.00323358	0.00437484
ECM_RECEPTOR_INTERACTION	-0.277514	0.152571	0.673815	4.34672e-11	2.49936e-10
JAK_STAT_SIGNALING_PATHWAY	-0.0629134	0.0479172	0.16127	0.00233251	0.00335299
LEUKOCYTE_TRANSENDOTHELIAL_MIGRATION	-0.225674	0.124936	0.53883	1.34189e-10	6.17267e-10
LYSOSOME	-0.230184	0.101351	0.516688	7.26863e-09	1.85754e-08
NOD_LIKE_RECEPTOR_SIGNALING_PATHWAY	-0.0633543	0.0477496	0.161719	0.00642261	0.00777474
RIG_I_LIKE_RECEPTOR_SIGNALING_PATHWAY	0.0588375	-0.0220785	-0.114691	0.0125533	0.0137489
T_CELL_RECEPTOR_SIGNALING_PATHWAY	0.0180578	-0.012911	-0.0445674	0.057656	0.057656
TGF_BETA_SIGNALING_PATHWAY	-0.0631832	0.0209438	0.124065	0.0174722	0.0182664
TOLL_LIKE_RECEPTOR_SIGNALING_PATHWAY	-0.0743452	0.0441882	0.173836	0.0014537	0.00222901
VEGF_SIGNALING_PATHWAY	0.0799961	-0.0466671	-0.179974	6.31051e-05	0.000103673
ANGIOGENESIS	-0.345875	0.208246	0.885275	1.03887e-11	2.37456e-10
IL2_STAT5_SIGNALING	-0.160949	0.0806564	0.365078	2.78091e-09	7.99511e-09
IL6_JAK_STAT3_SIGNALING	-0.236724	0.128535	0.564174	1.33097e-09	4.37319e-09
INFLAMMATORY_RESPONSE	-0.201977	0.114993	0.482533	7.20418e-08	1.3808e-07
INTERFERON_ALPHA_RESPONSE	-0.428146	0.224881	1.09892	4.34672e-11	2.49936e-10
INTERFERON_GAMMA_RESPONSE	-0.386463	0.209572	0.979273	2.06484e-11	2.37456e-10
TNFA_SIGNALING_VIA_NFKB	-0.171344	0.0701927	0.369025	3.46706e-05	6.13403e-05

## Sheet: Table S3
Table S3. Difference on immune cell infiltration fraction between healthy and DMD samples
ID	Healthy	DMD	logFC	pValue	fdr
Activated B cell	-0.334905	-0.341551	-0.014489	0.693825	0.747196
Activated CD4 T cell	-0.335328	-0.25144	0.171476	0.00225304	0.00842591
Activated CD8 T cell	0.0474416	0.0879467	0.0547381	0.0216053	0.0403299
Activated dendritic cell	0.207621	0.231414	0.0281476	0.0377115	0.0586623
CD56bright natural killer cell	0.181574	0.224346	0.0513016	0.00145135	0.00842591
CD56dim natural killer cell	0.218217	0.199637	-0.0221723	0.0169896	0.0339792
Central memory CD4 T cell	0.447959	0.473791	0.0255106	0.0125404	0.02701
Central memory CD8 T cell	0.207927	0.213061	0.00611908	0.533354	0.597356
Effector memeory CD4 T cell	0.170576	0.217289	0.056453	0.000641427	0.00842591
Effector memeory CD8 T cell	0.267896	0.301463	0.0376985	0.00790681	0.0184492
Eosinophil	-0.281267	-0.234997	0.0900086	0.0689339	0.101587
Gamma delta T cell	0.250469	0.306895	0.0636737	0.0024074	0.00842591
Immature B cell	-0.094297	-0.0737356	0.032386	0.469951	0.548277
Immature dendritic cell	0.340786	0.339623	-0.00125249	0.916656	0.950607
Macrophage	-0.171186	-0.117709	0.0902062	0.00203843	0.00842591
Mast cell	-0.0391101	0.0467688	0.1235	0.00641482	0.0179615
MDSC	0.0916068	0.164266	0.0929679	0.00790681	0.0184492
Memory B cell	-0.17463	-0.0964382	0.130583	0.000920372	0.00842591
Monocyte	0.255435	0.237975	-0.0202051	0.0911637	0.121552
Natural killer cell	0.135802	0.149745	0.0176015	0.0820132	0.114819
Natural killer T cell	0.0582399	0.108436	0.0668589	0.00178144	0.00842591
Neutrophil	-0.409373	-0.411293	-0.00469884	0.988072	0.988072
Plasmacytoid dendritic cell	0.476844	0.485851	0.00877218	0.103209	0.131357
Regulatory T cell	0.018959	0.0679458	0.0677424	0.0301835	0.049714
T follicular helper cell	0.0663093	0.131703	0.0858692	0.00117849	0.00842591
Type 1 T helper cell	0.0188427	0.0514845	0.0454962	0.00403666	0.0125585
Type 17 T helper cell	-0.0136731	-0.0333613	-0.0290891	0.128545	0.15649
Type 2 T helper cell	-0.135701	-0.100249	0.0579945	0.0239849	0.0419736

## Sheet: Table S4
Table S4. Difference on HLA gene expression between healthy and DMD samples
gene	Healthy	DMD	logFC	pValue	fdr
HLA-A	11.2817	11.8234	0.541693	1.1283e-06	1.43602e-06
HLA-B	10.8409	11.5179	0.677002	6.4472e-08	1.0029e-07
HLA-C	10.5661	11.177	0.61094	5.76754e-08	1.0029e-07
HLA-DMA	6.92247	8.38112	1.45865	8.69159e-13	6.08411e-12
HLA-DMB	7.48356	8.70492	1.22135	9.04456e-12	3.1656e-11
HLA-DPA1	7.90948	9.40219	1.49271	1.19279e-11	3.33981e-11
HLA-DPB1	7.62725	9.24055	1.6133	2.06232e-12	9.62417e-12
HLA-DQB2	4.8304	4.69325	-0.137155	0.0736646	0.0736646
HLA-DRA	9.03053	10.841	1.81045	6.98766e-13	6.08411e-12
HLA-DRB6	6.39548	6.82443	0.428956	0.000190088	0.00022177
HLA-E	9.45504	10.0669	0.611869	1.41602e-09	3.30404e-09
HLA-F	8.36021	8.83404	0.473832	1.38702e-08	2.77404e-08
HLA-G	9.28215	9.6973	0.415145	8.75872e-07	1.22622e-06
HLA-J	9.10413	9.34447	0.240346	0.00379413	0.00408598

## Sheet: Table S5
Table S5. m6A RNA methylation regulators
Official Symbol	Official Full Name	Category
METTL3	Methyltransferase like 3	Writer
METTL5	Methyltransferase like 5	Writer
WTAP	WT1 associated protein	Writer
PCIF1	Phosphorylated CTD interacting factor 1	Writer
RBM15	RNA binding motif protein 15	Writer
RBM15B	RNA binding motif protein 15B	Writer
ZC3H13	Zinc finger CCCH-type containing 13	Writer
CBLL1	Cbl proto-oncogene like 1	Writer
ZCCHC4	Zinc finger CCHC-type containing 4	Writer
YTHDF1	YTH N6-methyladenosine RNA binding protein 1	Reader
YTHDF2	YTH N6-methyladenosine RNA binding protein 2	Reader
YTHDF3	YTH N6-methyladenosine RNA binding protein 3	Reader
YTHDC1	YTH domain containing 1	Reader
YTHDC2	YTH domain containing 2	Reader
HNRNPA2B1	Heterogeneous nuclear ribonucleoprotein A2/B1	Reader
HNRNPC	Heterogeneous nuclear ribonucleoprotein C	Reader
FMR1	FMRP translational regulator 1	Reader
EIF3A	Eukaryotic translation initiation factor 3 subunit A	Reader
LRPPRC	Leucine rich pentatricopeptide repeat containing	Reader
IGF2BP2	Insulin like growth factor 2 mRNA binding protein 2	Reader
IGF2BP3	Insulin like growth factor 2 mRNA binding protein 3	Reader
ELAVL1	ELAV like RNA binding protein 1	Reader
G3BP1	G3BP stress granule assembly factor 1	Reader
G3BP2	G3BP stress granule assembly factor 2	Reader
PRRC2A	Proline rich coiled-coil 2A	Reader
FTO	FTO alpha-ketoglutarate dependent dioxygenase	Eraser

## Sheet:  Table S6
Table S6. Expression diversity of m6A regulators
gene	Healthy	DMD	logFC	pValue	fdr
CBLL1	5.84799	5.74173	-0.106259	0.0105888	0.0144899
EIF3A	8.97371	8.347	-0.626717	2.76968e-08	1.80029e-07
ELAVL1	7.33109	7.13838	-0.192707	0.00356008	0.00544483
FMR1	6.6488	7.39585	0.747056	4.29311e-10	5.58104e-09
FTO	8.98918	8.61339	-0.375791	3.03357e-06	1.12676e-05
G3BP1	7.38449	7.06133	-0.323163	7.61427e-08	3.95942e-07
G3BP2	8.24618	7.91466	-0.33152	3.04211e-05	7.19044e-05
HNRNPA2B1	9.65868	9.26924	-0.389439	8.61479e-06	2.23985e-05
HNRNPC	8.04322	8.12109	0.077873	0.14989	0.16238
IGF2BP2	5.35669	5.28255	-0.0741384	0.494864	0.494864
IGF2BP3	4.02913	4.25949	0.230364	0.0603299	0.068199
LRPPRC	9.05456	8.46102	-0.593537	1.74932e-08	1.51608e-07
METTL3	7.0754	7.1776	0.102206	0.186721	0.194189
METTL5	7.6428	7.24483	-0.397964	6.78289e-07	2.93925e-06
PCIF1	6.69637	6.1049	-0.59147	6.4914e-11	1.68777e-09
PRRC2A	7.8294	7.35384	-0.475561	4.4577e-06	1.44875e-05
RBM15	6.57281	6.39648	-0.176336	0.0359404	0.0444976
RBM15B	6.61744	6.73008	0.112642	0.00487665	0.00704405
WTAP	7.47792	7.23388	-0.244049	0.000117437	0.000218097
YTHDC1	6.69535	6.46913	-0.226215	3.62083e-05	7.24166e-05
YTHDC2	6.18	5.98538	-0.194616	0.00113983	0.00185222
YTHDF1	9.11776	8.75199	-0.365767	8.61479e-06	2.23985e-05
YTHDF2	8.66012	8.55479	-0.105329	0.0302078	0.0392701
YTHDF3	8.46058	8.06293	-0.397651	3.46706e-05	7.24166e-05
ZC3H13	7.36696	7.11259	-0.254362	0.000168741	0.000292484
ZCCHC4	4.83066	4.72652	-0.104134	0.0603299	0.068199

## Sheet: Table S7
Table S7. Correlations between m6A regulators and transcription factors
gene	TF	cor	p.value
CBLL1	ADNP	0.183043	0.176916
CBLL1	AFF4	0.118899	0.382776
CBLL1	AR	-0.0252569	0.853408
CBLL1	ARID3A	-0.201827	0.135787
CBLL1	ARNT	0.393916	0.00266644
CBLL1	ARNTL	-0.00964318	0.943766
CBLL1	ASCL1	0.280451	0.0362966
CBLL1	ASH2L	0.510576	5.81e-05
CBLL1	ATF1	0.439433	0.000703024
CBLL1	ATF2	0.212212	0.116374
CBLL1	ATF3	-0.022934	0.866762
CBLL1	ATF4	0.434328	0.000824088
CBLL1	ATF7	0.196569	0.146496
CBLL1	BACH1	0.428012	0.000999695
CBLL1	BACH2	0.0512471	0.70759
CBLL1	BATF	-0.0669699	0.623848
CBLL1	BCL11A	0.0903329	0.507908
CBLL1	BCL6	0.377	0.00418216
CBLL1	BHLHE40	0.205004	0.129607
CBLL1	BRCA1	0.285869	0.0326964
CBLL1	BRD1	0.147316	0.2786
CBLL1	BRD2	0.188177	0.164872
CBLL1	BRD3	0.157955	0.244959
CBLL1	BRD4	0.26804	0.0457928
CBLL1	BRF1	0.169099	0.212809
CBLL1	BRF2	0.403904	0.0020215
CBLL1	CBFB	0.261233	0.0518094
CBLL1	CBX2	0.0637365	0.64073
CBLL1	CBX3	0.192607	0.154972
CBLL1	CBX5	0.065865	0.629596
CBLL1	CBX7	0.480266	0.00017972
CBLL1	CBX8	0.00651585	0.961987
CBLL1	CDK2	0.0821714	0.547131
CBLL1	CDK7	0.411067	0.0016487
CBLL1	CDK8	0.282915	0.0346205
CBLL1	CDK9	0.164928	0.224476
CBLL1	CDX2	0.0761937	0.576753
CBLL1	CEBPA	-0.504346	7.39e-05
CBLL1	CEBPB	0.396429	0.00248893
CBLL1	CENPA	0.104794	0.442107
CBLL1	CHD1	0.335614	0.0114497
CBLL1	CHD2	0.235516	0.0805751
CBLL1	CHD7	0.306712	0.0214948
CBLL1	CHD8	0.0179051	0.895793
CBLL1	CIITA	-0.044466	0.744871
CBLL1	CREBBP	0.427056	0.00102903
CBLL1	CTNNB1	0.00863022	0.949665
CBLL1	CUX1	0.300637	0.0243613
CBLL1	DNMT1	-0.143198	0.292405
CBLL1	DNMT3A	0.226589	0.0930917
CBLL1	DYRK1A	0.457407	0.000393818
CBLL1	E2F1	0.187698	0.165969
CBLL1	E2F3	-0.0100936	0.941144
CBLL1	E2F4	0.123287	0.365334
CBLL1	E2F6	0.135021	0.321115
CBLL1	EED	0.153721	0.257997
CBLL1	EGR1	-0.057567	0.673444
CBLL1	EGR2	-0.0558346	0.682743
CBLL1	EHF	0.149819	0.270422
CBLL1	EHMT2	-0.191475	0.15746
CBLL1	ELF1	0.306233	0.0217101
CBLL1	ELF5	0.187348	0.166775
CBLL1	ELK1	-0.213704	0.113769
CBLL1	ELK4	0.465536	0.000299822
CBLL1	ELL2	0.157083	0.247607
CBLL1	EMX1	0.113114	0.406515
CBLL1	EP400	0.168979	0.213139
CBLL1	EPAS1	0.0440837	0.746992
CBLL1	EPO	0.177592	0.190386
CBLL1	ERCC6	0.0345861	0.800224
CBLL1	ERG	0.194653	0.150552
CBLL1	ESR1	0.168472	0.214535
CBLL1	ESRRA	0.086238	0.527406
CBLL1	ETS1	0.0541194	0.691995
CBLL1	ETV1	-0.0100104	0.941629
CBLL1	EZH1	0.433982	0.000832939
CBLL1	EZH2	-0.286392	0.0323651
CBLL1	FLI1	0.0575344	0.673619
CBLL1	FOS	-0.0747394	0.584069
CBLL1	FOSL1	-0.420557	0.00124982
CBLL1	FOSL2	-0.0258614	0.849939
CBLL1	FOXA1	0.280068	0.0365636
CBLL1	FOXA2	0.175872	0.194785
CBLL1	FOXM1	0.0223865	0.869914
CBLL1	FOXO1	0.130951	0.33605
CBLL1	FOXO3	0.424204	0.00112121
CBLL1	FOXP3	0.171359	0.20667
CBLL1	GABPA	0.418788	0.00131684
CBLL1	GATA2	0.0403055	0.768043
CBLL1	GATA3	0.0322467	0.813486
CBLL1	GATA4	0.112819	0.407747
CBLL1	GATA6	-0.150228	0.269101
CBLL1	GATAD1	0.170749	0.208316
CBLL1	GREB1	0.0550048	0.687214
CBLL1	GRHL2	0.0418534	0.759397
CBLL1	GTF2B	0.217899	0.106684
CBLL1	GTF2F1	0.184901	0.172486
CBLL1	GTF2I	0.401962	0.00213473
CBLL1	H2AFX	-0.0493812	0.717785
CBLL1	HCFC1	0.176351	0.193551
CBLL1	HDAC1	-0.0243027	0.858889
CBLL1	HDAC2	0.17758	0.190415
CBLL1	HDAC3	0.0974683	0.474832
CBLL1	HDAC6	-0.055912	0.682327
CBLL1	HEY1	-0.242099	0.0722264
CBLL1	HIF1A	-0.078787	0.563812
CBLL1	HIRA	0.154797	0.25464
CBLL1	HNF1B	-0.13304	0.328333
CBLL1	HNF4A	0.0390349	0.775161
CBLL1	HNF4G	0.226299	0.0935223
CBLL1	HOXB13	0.0320431	0.814643
CBLL1	HOXB7	-0.0180708	0.894834
CBLL1	HOXC11	0.176679	0.192713
CBLL1	HSF1	0.241722	0.0726852
CBLL1	HSF2	0.423486	0.00114552
CBLL1	IKZF1	-0.198783	0.141913
CBLL1	IRF1	-0.286948	0.0320165
CBLL1	IRF3	0.202211	0.135027
CBLL1	IRF4	0.0275474	0.84028
CBLL1	IRF5	-0.201225	0.136981
CBLL1	JARID2	0.157952	0.244968
CBLL1	JMJD1C	0.3463	0.00893673
CBLL1	JMJD6	0.19606	0.147565
CBLL1	JUN	0.204051	0.131437
CBLL1	JUNB	-0.0313756	0.818438
CBLL1	JUND	0.134542	0.32285
CBLL1	KAT2B	0.356609	0.00698092
CBLL1	KAT5	0.270433	0.0438181
CBLL1	KDM1A	0.301004	0.0241795
CBLL1	KDM3A	0.444187	0.000604976
CBLL1	KDM4C	0.165999	0.221439
CBLL1	KDM5A	0.080017	0.557722
CBLL1	KDM5B	-0.0922254	0.499022
CBLL1	KDM5C	0.300663	0.0243486
CBLL1	KDM6B	-0.0291912	0.830886
CBLL1	KLF11	0.112358	0.409679
CBLL1	KLF4	0.191689	0.156988
CBLL1	KLF5	0.048314	0.723638
CBLL1	LEF1	-0.00975217	0.943132
CBLL1	LHX2	0.187068	0.16742
CBLL1	LMNA	-0.212468	0.115925
CBLL1	LMNB1	-0.304451	0.0225266
CBLL1	LMO2	-0.0862878	0.527167
CBLL1	LYL1	0.0804909	0.555384
CBLL1	MAF	0.327477	0.0137514
CBLL1	MAFF	0.208788	0.122525
CBLL1	MAFK	0.362404	0.00605475
CBLL1	MAX	0.319303	0.0164527
CBLL1	MAZ	0.176466	0.193256
CBLL1	MBD2	0.0855147	0.530889
CBLL1	MBD3	-0.0604688	0.657978
CBLL1	MECP2	0.0987517	0.469007
CBLL1	MED12	0.198838	0.1418
CBLL1	MEF2A	0.360858	0.00629074
CBLL1	MEF2C	0.187796	0.165744
CBLL1	MEIS1	0.22384	0.0972369
CBLL1	MITF	0.346398	0.00891616
CBLL1	MXI1	0.458748	0.000376679
CBLL1	MYB	0.000454146	0.99735
CBLL1	MYBL2	-0.00381061	0.977763
CBLL1	MYC	-0.0288677	0.832733
CBLL1	MYH11	0.322991	0.0151827
CBLL1	NANOG	0.00177826	0.989622
CBLL1	NCAPG	-0.145039	0.286179
CBLL1	NCOR2	0.158369	0.243707
CBLL1	NFATC1	0.394236	0.00264323
CBLL1	NFE2	0.0749932	0.58279
CBLL1	NFIC	0.152006	0.26341
CBLL1	NFYA	-0.138892	0.307306
CBLL1	NFYB	0.558633	7.67e-06
CBLL1	NIPBL	0.499741	8.81e-05
CBLL1	NOTCH1	-0.107422	0.430681
CBLL1	NR1H2	0.30846	0.0207249
CBLL1	NR2C2	0.31229	0.0191194
CBLL1	NR2F1	-0.23302	0.0839325
CBLL1	NR2F2	0.0629834	0.644689
CBLL1	NR3C1	0.253052	0.0598756
CBLL1	NR4A1	0.208749	0.122596
CBLL1	NR5A2	-0.00390912	0.977189
CBLL1	NRF1	-0.0221958	0.871013
CBLL1	OGT	0.41763	0.00136247
CBLL1	PAF1	0.12001	0.378312
CBLL1	PAX3	-0.00453223	0.973554
CBLL1	PAX5	0.133852	0.325361
CBLL1	PAX6	-0.0244798	0.857871
CBLL1	PBX1	0.208828	0.122453
CBLL1	PBX3	-0.000499104	0.997087
CBLL1	PDX1	0.175463	0.195841
CBLL1	PHF8	0.269887	0.0442626
CBLL1	PIAS1	0.269468	0.0446059
CBLL1	PML	-0.0519881	0.703555
CBLL1	POLR2B	0.367423	0.00534135
CBLL1	POLR3D	-0.0634798	0.642079
CBLL1	POLR3G	0.275933	0.0395451
CBLL1	POU2F1	0.197903	0.143721
CBLL1	PPARD	-0.155394	0.25279
CBLL1	PPARG	-0.261855	0.051234
CBLL1	PRDM1	-0.418367	0.00133328
CBLL1	PRKDC	0.221116	0.101483
CBLL1	RAG1	0.144785	0.287032
CBLL1	RARA	0.0131688	0.92326
CBLL1	RARG	0.206004	0.127706
CBLL1	RB1	0.310864	0.0197046
CBLL1	RBBP5	0.0180765	0.894801
CBLL1	RBL2	0.446143	0.000568366
CBLL1	RBPJ	0.289891	0.0302203
CBLL1	RCOR1	-0.0496527	0.716298
CBLL1	RELA	0.248809	0.0644409
CBLL1	RFX2	0.133888	0.325229
CBLL1	RFX5	-0.151118	0.266244
CBLL1	RING1	-0.0682275	0.617332
CBLL1	RNF2	-0.0758487	0.578485
CBLL1	RUNX1T1	-0.0793904	0.560821
CBLL1	RXRA	0.338349	0.0107545
CBLL1	RXRG	0.321338	0.0157411
CBLL1	RYBP	0.0143082	0.916643
CBLL1	SAP30	0.130671	0.337094
CBLL1	SCML2	0.374853	0.00442081
CBLL1	SETDB1	0.15984	0.239301
CBLL1	SF1	-0.0754646	0.580416
CBLL1	SFMBT1	0.311795	0.0193209
CBLL1	SFPQ	0.253679	0.0592231
CBLL1	SIRT6	0.102131	0.453854
CBLL1	SIX5	-0.212597	0.115697
CBLL1	SMAD1	0.104897	0.441656
CBLL1	SMAD2	0.343683	0.00950306
CBLL1	SMAD3	0.29292	0.0284607
CBLL1	SMAD4	0.394169	0.00264807
CBLL1	SMARCA4	-0.173423	0.201173
CBLL1	SMARCB1	0.164029	0.227049
CBLL1	SMARCC1	0.102525	0.452108
CBLL1	SMARCC2	0.0827175	0.544462
CBLL1	SMC1A	-0.237138	0.0784505
CBLL1	SMC3	0.584984	2.19e-06
CBLL1	SNAI2	-0.148009	0.27632
CBLL1	SNAPC2	0.0518227	0.704455
CBLL1	SNAPC4	0.184946	0.17238
CBLL1	SOX17	-0.314386	0.0182866
CBLL1	SOX2	-0.00969041	0.943491
CBLL1	SOX4	-0.381579	0.00371099
CBLL1	SOX9	-0.00261237	0.984755
CBLL1	SP2	0.363398	0.00590716
CBLL1	SPDEF	0.141137	0.299478
CBLL1	SPIB	0.161382	0.234737
CBLL1	SRC	0.215361	0.110928
CBLL1	SREBF1	-0.0830927	0.542631
CBLL1	SREBF2	0.127417	0.349367
CBLL1	SRF	0.193567	0.152886
CBLL1	SSRP1	0.193079	0.153945
CBLL1	STAT1	0.23257	0.084549
CBLL1	STAT2	-0.0464256	0.734034
CBLL1	STAT3	0.0301573	0.825375
CBLL1	STAT4	0.0632957	0.643046
CBLL1	STAT5A	-0.0725243	0.595293
CBLL1	STAT5B	0.456523	0.000405515
CBLL1	STAT6	-0.344586	0.00930424
CBLL1	SUMO1	0.403446	0.00204769
CBLL1	SUPT5H	0.0827081	0.544508
CBLL1	TAF1	0.264672	0.0486941
CBLL1	TAL1	0.268651	0.0452816
CBLL1	TAT	0.123723	0.363626
CBLL1	TBL1XR1	0.318962	0.0165747
CBLL1	TBP	0.0948975	0.486614
CBLL1	TCF12	0.179485	0.185628
CBLL1	TCF21	0.148094	0.276039
CBLL1	TCF7	0.32844	0.0134598
CBLL1	TCF7L1	-0.134081	0.324528
CBLL1	TCF7L2	-0.152605	0.261513
CBLL1	TEAD1	0.306503	0.0215886
CBLL1	TEAD4	-0.0306646	0.822485
CBLL1	TERF1	-0.0258084	0.850244
CBLL1	TERF2	0.271624	0.0428626
CBLL1	TFAP2A	-0.0555359	0.684351
CBLL1	TFAP2C	-0.132719	0.329509
CBLL1	THAP11	0.340202	0.0103044
CBLL1	TP53	-0.136309	0.316479
CBLL1	TP63	0.165053	0.22412
CBLL1	TP73	0.107482	0.430423
CBLL1	TRIM28	0.111459	0.413458
CBLL1	TTF2	-0.190745	0.159079
CBLL1	UBTF	0.0462267	0.735131
CBLL1	USF2	-0.107049	0.432292
CBLL1	VDR	-0.294905	0.0273548
CBLL1	VEZF1	0.39947	0.00228827
CBLL1	WHSC1	0.214738	0.11199
CBLL1	WWTR1	-0.113605	0.404466
CBLL1	XBP1	-0.0234716	0.863668
CBLL1	YAP1	0.294959	0.0273253
CBLL1	YY1	0.187933	0.165432
CBLL1	ZBTB17	0.21014	0.120068
CBLL1	ZBTB33	0.0790567	0.562474
EIF3A	ADNP	0.682278	7.01e-09
EIF3A	AFF4	-0.161346	0.234844
EIF3A	AR	0.21405	0.113171
EIF3A	ARID3A	-0.278081	0.0379718
EIF3A	ARNT	0.276406	0.039194
EIF3A	ARNTL	0.232384	0.0848046
EIF3A	ASCL1	-0.0861919	0.527628
EIF3A	ASH2L	0.162383	0.231808
EIF3A	ATF1	0.499552	8.87e-05
EIF3A	ATF2	0.351535	0.00789114
EIF3A	ATF3	-0.042995	0.753039
EIF3A	ATF4	0.603269	8.61e-07
EIF3A	ATF7	-0.00534934	0.968788
EIF3A	BACH1	0.31984	0.0162624
EIF3A	BACH2	0.252388	0.0605718
EIF3A	BATF	-0.0948625	0.486776
EIF3A	BCL11A	-0.217743	0.106942
EIF3A	BCL6	0.270358	0.0438793
EIF3A	BHLHE40	0.171427	0.206487
EIF3A	BRCA1	-0.0129996	0.924244
EIF3A	BRD1	0.257547	0.0553274
EIF3A	BRD2	0.518332	4.28e-05
EIF3A	BRD3	0.476841	0.00020285
EIF3A	BRD4	0.520032	4e-05
EIF3A	BRF1	0.0243646	0.858533
EIF3A	BRF2	0.43305	0.000857192
EIF3A	CBFB	0.435515	0.000794377
EIF3A	CBX2	0.206083	0.127556
EIF3A	CBX3	0.601042	9.68e-07
EIF3A	CBX5	0.0259764	0.84928
EIF3A	CBX7	0.220305	0.102776
EIF3A	CBX8	0.075632	0.579574
EIF3A	CDK2	-0.21323	0.114593
EIF3A	CDK7	0.545288	1.39e-05
EIF3A	CDK8	0.330122	0.0129632
EIF3A	CDK9	0.142677	0.294181
EIF3A	CDX2	0.0926275	0.497145
EIF3A	CEBPA	-0.161076	0.23564
EIF3A	CEBPB	0.289525	0.0304393
EIF3A	CENPA	-0.179018	0.186792
EIF3A	CHD1	0.289094	0.0306985
EIF3A	CHD2	-0.0751176	0.582163
EIF3A	CHD7	0.319478	0.0163906
EIF3A	CHD8	0.42923	0.000963426
EIF3A	CIITA	-0.391199	0.00287085
EIF3A	CREBBP	0.490666	0.000123451
EIF3A	CTNNB1	0.167067	0.218438
EIF3A	CUX1	0.599991	1.02e-06
EIF3A	DNMT1	0.045471	0.739307
EIF3A	DNMT3A	0.289576	0.0304084
EIF3A	DYRK1A	0.429163	0.000965397
EIF3A	E2F1	0.076409	0.575674
EIF3A	E2F3	0.222083	0.0999594
EIF3A	E2F4	-0.114142	0.402235
EIF3A	E2F6	0.422435	0.00118202
EIF3A	EED	0.107351	0.430989
EIF3A	EGR1	-0.216402	0.109173
EIF3A	EGR2	-0.235127	0.0810905
EIF3A	EHF	-0.0197131	0.885338
EIF3A	EHMT2	-0.110462	0.417673
EIF3A	ELF1	0.117758	0.387392
EIF3A	ELF5	-0.204486	0.130598
EIF3A	ELK1	-0.0644922	0.636768
EIF3A	ELK4	0.0905609	0.506833
EIF3A	ELL2	-0.00859888	0.949848
EIF3A	EMX1	0.1215	0.372377
EIF3A	EP400	0.408283	0.0017856
EIF3A	EPAS1	0.0981425	0.471767
EIF3A	EPO	0.0221838	0.871082
EIF3A	ERCC6	-0.123667	0.363847
EIF3A	ERG	-0.210106	0.120129
EIF3A	ESR1	-0.244832	0.0689693
EIF3A	ESRRA	0.266856	0.0467957
EIF3A	ETS1	-0.252752	0.0601897
EIF3A	ETV1	-0.198027	0.143465
EIF3A	EZH1	0.315254	0.0179509
EIF3A	EZH2	-0.2931	0.0283592
EIF3A	FLI1	-0.206329	0.127093
EIF3A	FOS	-0.265202	0.0482279
EIF3A	FOSL1	-0.573941	3.76e-06
EIF3A	FOSL2	-0.223121	0.0983436
EIF3A	FOXA1	-0.186721	0.168226
EIF3A	FOXA2	0.00279179	0.983708
EIF3A	FOXM1	-0.217745	0.106938
EIF3A	FOXO1	0.0511459	0.708141
EIF3A	FOXO3	0.126964	0.351096
EIF3A	FOXP3	-0.0244197	0.858216
EIF3A	GABPA	-0.0758996	0.578229
EIF3A	GATA2	-0.218456	0.105769
EIF3A	GATA3	0.00888434	0.948185
EIF3A	GATA4	0.19424	0.151435
EIF3A	GATA6	-0.24762	0.0657693
EIF3A	GATAD1	0.226502	0.0932202
EIF3A	GREB1	0.00215507	0.987423
EIF3A	GRHL2	-0.241352	0.0731373
EIF3A	GTF2B	0.185877	0.170192
EIF3A	GTF2F1	0.168612	0.214151
EIF3A	GTF2I	0.029325	0.830122
EIF3A	H2AFX	-0.0226381	0.868465
EIF3A	HCFC1	0.244241	0.0696637
EIF3A	HDAC1	0.0632574	0.643248
EIF3A	HDAC2	0.30426	0.0226154
EIF3A	HDAC3	0.2844	0.0336421
EIF3A	HDAC6	-0.0733867	0.590912
EIF3A	HEY1	0.230117	0.0879742
EIF3A	HIF1A	0.217504	0.107337
EIF3A	HIRA	0.44784	0.000538229
EIF3A	HNF1B	-0.130615	0.337305
EIF3A	HNF4A	-0.269668	0.0444417
EIF3A	HNF4G	-0.180243	0.183747
EIF3A	HOXB13	0.124947	0.358863
EIF3A	HOXB7	-0.30869	0.0206258
EIF3A	HOXC11	-0.0753131	0.581178
EIF3A	HSF1	0.307056	0.0213416
EIF3A	HSF2	0.422022	0.00119663
EIF3A	IKZF1	-0.420774	0.00124182
EIF3A	IRF1	-0.31878	0.0166402
EIF3A	IRF3	0.0562502	0.680508
EIF3A	IRF4	-0.247901	0.0654532
EIF3A	IRF5	-0.396984	0.00245119
EIF3A	JARID2	0.288377	0.0311333
EIF3A	JMJD1C	0.332301	0.0123432
EIF3A	JMJD6	0.325973	0.0142179
EIF3A	JUN	0.154456	0.255702
EIF3A	JUNB	-0.246807	0.0666903
EIF3A	JUND	0.297057	0.0261968
EIF3A	KAT2B	0.600355	1e-06
EIF3A	KAT5	0.147185	0.27903
EIF3A	KDM1A	0.212671	0.115567
EIF3A	KDM3A	0.30173	0.0238231
EIF3A	KDM4C	-0.149445	0.271634
EIF3A	KDM5A	0.192792	0.15457
EIF3A	KDM5B	-0.176306	0.193669
EIF3A	KDM5C	0.109512	0.421716
EIF3A	KDM6B	0.0326803	0.811024
EIF3A	KLF11	0.0966108	0.478745
EIF3A	KLF4	0.0462314	0.735106
EIF3A	KLF5	0.0907709	0.505844
EIF3A	LEF1	-0.116154	0.393935
EIF3A	LHX2	-0.220672	0.10219
EIF3A	LMNA	0.0989407	0.468153
EIF3A	LMNB1	-0.476386	0.000206124
EIF3A	LMO2	0.308049	0.0209039
EIF3A	LYL1	0.0681568	0.617698
EIF3A	MAF	0.338753	0.0106549
EIF3A	MAFF	0.132013	0.332112
EIF3A	MAFK	0.273524	0.0413724
EIF3A	MAX	0.249568	0.0636046
EIF3A	MAZ	0.360403	0.00636154
EIF3A	MBD2	0.0625225	0.647117
EIF3A	MBD3	0.185637	0.170754
EIF3A	MECP2	0.295184	0.0272022
EIF3A	MED12	0.132895	0.328864
EIF3A	MEF2A	0.583679	2.34e-06
EIF3A	MEF2C	0.64068	1.05e-07
EIF3A	MEIS1	0.000673314	0.99607
EIF3A	MITF	0.438373	0.000726755
EIF3A	MXI1	0.353826	0.00746819
EIF3A	MYB	-0.241516	0.0729365
EIF3A	MYBL2	-0.0376243	0.783085
EIF3A	MYC	-0.148268	0.275471
EIF3A	MYH11	0.290322	0.0299648
EIF3A	NANOG	0.0222759	0.870552
EIF3A	NCAPG	-0.0875668	0.521039
EIF3A	NCOR2	0.207377	0.12513
EIF3A	NFATC1	0.329472	0.013153
EIF3A	NFE2	-0.0776846	0.569297
EIF3A	NFIC	0.401451	0.00216546
EIF3A	NFYA	-0.337548	0.0109541
EIF3A	NFYB	0.637007	1.3e-07
EIF3A	NIPBL	0.323467	0.0150248
EIF3A	NOTCH1	0.0681249	0.617863
EIF3A	NR1H2	0.350171	0.00815274
EIF3A	NR2C2	0.222122	0.099899
EIF3A	NR2F1	-0.315869	0.017716
EIF3A	NR2F2	0.108999	0.423907
EIF3A	NR3C1	0.436414	0.000772523
EIF3A	NR4A1	0.21072	0.119024
EIF3A	NR5A2	-0.484796	0.000152825
EIF3A	NRF1	-0.00072509	0.995768
EIF3A	OGT	0.351387	0.00791916
EIF3A	PAF1	0.403788	0.00202812
EIF3A	PAX3	-0.0107445	0.937356
EIF3A	PAX5	0.00255607	0.985083
EIF3A	PAX6	0.076935	0.57304
EIF3A	PBX1	0.411278	0.00163874
EIF3A	PBX3	-0.0887898	0.515212
EIF3A	PDX1	0.14014	0.302938
EIF3A	PHF8	0.0198928	0.8843
EIF3A	PIAS1	0.215893	0.110029
EIF3A	PML	-0.465624	0.000298925
EIF3A	POLR2B	0.597094	1.19e-06
EIF3A	POLR3D	0.138088	0.310142
EIF3A	POLR3G	0.297428	0.0260015
EIF3A	POU2F1	0.276395	0.039202
EIF3A	PPARD	0.0560895	0.681372
EIF3A	PPARG	-0.437838	0.000739012
EIF3A	PRDM1	-0.588495	1.84e-06
EIF3A	PRKDC	0.467584	0.000279616
EIF3A	RAG1	0.0619022	0.65039
EIF3A	RARA	0.118443	0.384615
EIF3A	RARG	-0.0827908	0.544104
EIF3A	RB1	0.310847	0.0197117
EIF3A	RBBP5	0.325673	0.0143124
EIF3A	RBL2	0.168054	0.215692
EIF3A	RBPJ	0.347923	0.00860036
EIF3A	RCOR1	0.274586	0.0405585
EIF3A	RELA	0.312148	0.0191772
EIF3A	RFX2	0.125447	0.356931
EIF3A	RFX5	0.0268702	0.844158
EIF3A	RING1	0.0305568	0.823099
EIF3A	RNF2	-0.138464	0.308814
EIF3A	RUNX1T1	-0.212697	0.115523
EIF3A	RXRA	0.432364	0.000875444
EIF3A	RXRG	0.389999	0.00296547
EIF3A	RYBP	0.149801	0.270481
EIF3A	SAP30	-0.29743	0.026
EIF3A	SCML2	0.0531938	0.697007
EIF3A	SETDB1	0.287706	0.0315456
EIF3A	SF1	0.195732	0.148257
EIF3A	SFMBT1	0.330861	0.01275
EIF3A	SFPQ	0.613319	5.02e-07
EIF3A	SIRT6	0.0603877	0.658408
EIF3A	SIX5	-0.271438	0.0430105
EIF3A	SMAD1	0.428671	0.000979938
EIF3A	SMAD2	0.527782	2.91e-05
EIF3A	SMAD3	0.368724	0.00516899
EIF3A	SMAD4	0.465845	0.000296692
EIF3A	SMARCA4	0.429734	0.000948762
EIF3A	SMARCB1	0.369974	0.00500797
EIF3A	SMARCC1	0.342554	0.00975689
EIF3A	SMARCC2	0.186026	0.169843
EIF3A	SMC1A	0.365576	0.00559489
EIF3A	SMC3	0.455876	0.000414268
EIF3A	SNAI2	0.0897407	0.510705
EIF3A	SNAPC2	0.192471	0.15527
EIF3A	SNAPC4	-0.0291869	0.830911
EIF3A	SOX17	-0.369691	0.00504398
EIF3A	SOX2	-0.219137	0.104659
EIF3A	SOX4	-0.159208	0.241187
EIF3A	SOX9	0.267745	0.046041
EIF3A	SP2	0.0747464	0.584034
EIF3A	SPDEF	0.13262	0.329875
EIF3A	SPIB	-0.190604	0.159392
EIF3A	SRC	0.0319539	0.81515
EIF3A	SREBF1	0.195525	0.148695
EIF3A	SREBF2	0.0215063	0.874987
EIF3A	SRF	0.482269	0.000167334
EIF3A	SSRP1	0.577508	3.16e-06
EIF3A	STAT1	0.0439873	0.747527
EIF3A	STAT2	-0.377844	0.00409153
EIF3A	STAT3	0.338561	0.010702
EIF3A	STAT4	-0.283974	0.0339202
EIF3A	STAT5A	-0.240517	0.0741672
EIF3A	STAT5B	0.276672	0.0389976
EIF3A	STAT6	-0.236245	0.0796149
EIF3A	SUMO1	0.553513	9.66e-06
EIF3A	SUPT5H	0.267757	0.0460311
EIF3A	TAF1	-0.3173	0.0171797
EIF3A	TAL1	0.0450159	0.741825
EIF3A	TAT	-0.236134	0.0797593
EIF3A	TBL1XR1	0.552518	1.01e-05
EIF3A	TBP	0.275119	0.0401546
EIF3A	TCF12	0.23672	0.0789929
EIF3A	TCF21	0.22128	0.101225
EIF3A	TCF7	0.155747	0.2517
EIF3A	TCF7L1	-0.0618518	0.650656
EIF3A	TCF7L2	0.0751412	0.582044
EIF3A	TEAD1	0.303724	0.0228671
EIF3A	TEAD4	0.406846	0.00186016
EIF3A	TERF1	0.277107	0.0386785
EIF3A	TERF2	0.540156	1.73e-05
EIF3A	TFAP2A	-0.220579	0.102338
EIF3A	TFAP2C	-0.314778	0.0181342
EIF3A	THAP11	0.440963	0.000670014
EIF3A	TP53	-0.0265641	0.845911
EIF3A	TP63	-0.0540491	0.692376
EIF3A	TP73	0.149683	0.270862
EIF3A	TRIM28	0.469366	0.000263052
EIF3A	TTF2	-0.061174	0.654241
EIF3A	UBTF	0.412349	0.00158891
EIF3A	USF2	0.232723	0.0843391
EIF3A	VDR	-0.453994	0.00044071
EIF3A	VEZF1	0.584518	2.24e-06
EIF3A	WHSC1	0.395781	0.00253368
EIF3A	WWTR1	-0.139892	0.303802
EIF3A	XBP1	0.241044	0.0735157
EIF3A	YAP1	0.444137	0.000605936
EIF3A	YY1	0.525619	3.19e-05
EIF3A	ZBTB17	0.1375	0.312227
EIF3A	ZBTB33	0.0386765	0.777172
ELAVL1	ADNP	0.630321	1.93e-07
ELAVL1	AFF4	-0.241693	0.0727201
ELAVL1	AR	0.300759	0.0243008
ELAVL1	ARID3A	-0.242813	0.0713643
ELAVL1	ARNT	0.124622	0.360125
ELAVL1	ARNTL	0.0784561	0.565456
ELAVL1	ASCL1	-0.101272	0.457683
ELAVL1	ASH2L	0.292316	0.0288046
ELAVL1	ATF1	0.582004	2.54e-06
ELAVL1	ATF2	0.485088	0.000151225
ELAVL1	ATF3	0.206731	0.126337
ELAVL1	ATF4	0.431261	0.000905559
ELAVL1	ATF7	-0.163834	0.227609
ELAVL1	BACH1	0.385016	0.00338877
ELAVL1	BACH2	0.0172006	0.899871
ELAVL1	BATF	-0.101385	0.457177
ELAVL1	BCL11A	-0.376649	0.00422042
ELAVL1	BCL6	0.183194	0.176553
ELAVL1	BHLHE40	0.436615	0.000767694
ELAVL1	BRCA1	-0.317549	0.0170881
ELAVL1	BRD1	0.410807	0.0016611
ELAVL1	BRD2	0.477482	0.000198326
ELAVL1	BRD3	0.567921	4.99e-06
ELAVL1	BRD4	0.573445	3.85e-06
ELAVL1	BRF1	0.0614725	0.652661
ELAVL1	BRF2	0.25223	0.0607387
ELAVL1	CBFB	0.5791	2.93e-06
ELAVL1	CBX2	0.279266	0.0371263
ELAVL1	CBX3	0.47014	0.00025614
ELAVL1	CBX5	0.184464	0.173521
ELAVL1	CBX7	0.120463	0.376503
ELAVL1	CBX8	0.310892	0.0196929
ELAVL1	CDK2	-0.00230103	0.986571
ELAVL1	CDK7	0.390099	0.00295753
ELAVL1	CDK8	0.541496	1.64e-05
ELAVL1	CDK9	0.253855	0.0590415
ELAVL1	CDX2	0.0558857	0.682468
ELAVL1	CEBPA	0.000929597	0.994575
ELAVL1	CEBPB	0.430995	0.00091295
ELAVL1	CENPA	-0.237362	0.07816
ELAVL1	CHD1	0.258452	0.0544458
ELAVL1	CHD2	0.0133126	0.922425
ELAVL1	CHD7	0.202912	0.133651
ELAVL1	CHD8	0.19931	0.140837
ELAVL1	CIITA	-0.349155	0.00835252
ELAVL1	CREBBP	0.533209	2.33e-05
ELAVL1	CTNNB1	0.437015	0.000758207
ELAVL1	CUX1	0.672744	1.35e-08
ELAVL1	DNMT1	0.210124	0.120096
ELAVL1	DNMT3A	0.255277	0.0575874
ELAVL1	DYRK1A	0.289407	0.03051
ELAVL1	E2F1	-0.113765	0.4038
ELAVL1	E2F3	-0.0239813	0.860736
ELAVL1	E2F4	-0.158598	0.243017
ELAVL1	E2F6	0.225777	0.0943013
ELAVL1	EED	0.301993	0.0236954
ELAVL1	EGR1	-0.15216	0.262921
ELAVL1	EGR2	-0.276508	0.0391185
ELAVL1	EHF	-0.389756	0.00298502
ELAVL1	EHMT2	0.167264	0.217888
ELAVL1	ELF1	0.213869	0.113484
ELAVL1	ELF5	-0.335234	0.0115491
ELAVL1	ELK1	-0.00797137	0.953503
ELAVL1	ELK4	-0.181029	0.18181
ELAVL1	ELL2	-0.138865	0.307402
ELAVL1	EMX1	-0.0912789	0.503456
ELAVL1	EP400	0.0368906	0.787215
ELAVL1	EPAS1	0.426991	0.00103107
ELAVL1	EPO	-0.165461	0.222962
ELAVL1	ERCC6	-0.20217	0.135108
ELAVL1	ERG	-0.168597	0.214191
ELAVL1	ESR1	-0.315747	0.0177623
ELAVL1	ESRRA	0.327553	0.0137284
ELAVL1	ETS1	0.0183205	0.893389
ELAVL1	ETV1	-0.488568	0.000133298
ELAVL1	EZH1	0.18643	0.1689
ELAVL1	EZH2	-0.202117	0.135213
ELAVL1	FLI1	0.147484	0.278045
ELAVL1	FOS	-0.110876	0.415922
ELAVL1	FOSL1	-0.262474	0.0506669
ELAVL1	FOSL2	0.00631974	0.96313
ELAVL1	FOXA1	-0.398298	0.00236384
ELAVL1	FOXA2	0.142705	0.294085
ELAVL1	FOXM1	-0.353109	0.00759841
ELAVL1	FOXO1	0.268967	0.0450193
ELAVL1	FOXO3	0.342536	0.00976107
ELAVL1	FOXP3	0.0961106	0.481036
ELAVL1	GABPA	-0.205426	0.128802
ELAVL1	GATA2	-0.216705	0.108665
ELAVL1	GATA3	-0.0586036	0.667904
ELAVL1	GATA4	-0.00209583	0.987769
ELAVL1	GATA6	-0.124787	0.359484
ELAVL1	GATAD1	0.426006	0.00106214
ELAVL1	GREB1	0.102388	0.452716
ELAVL1	GRHL2	-0.458997	0.000373566
ELAVL1	GTF2B	0.323278	0.0150872
ELAVL1	GTF2F1	0.526763	3.04e-05
ELAVL1	GTF2I	0.308083	0.020889
ELAVL1	H2AFX	0.337939	0.0108562
ELAVL1	HCFC1	0.207016	0.125804
ELAVL1	HDAC1	0.122533	0.368296
ELAVL1	HDAC2	0.555429	8.86e-06
ELAVL1	HDAC3	0.377584	0.00411934
ELAVL1	HDAC6	0.113118	0.406497
ELAVL1	HEY1	0.133102	0.328105
ELAVL1	HIF1A	0.274371	0.0407218
ELAVL1	HIRA	0.576384	3.34e-06
ELAVL1	HNF1B	-0.212266	0.11628
ELAVL1	HNF4A	-0.446759	0.000557251
ELAVL1	HNF4G	-0.29547	0.0270467
ELAVL1	HOXB13	-0.0386251	0.777461
ELAVL1	HOXB7	-0.267407	0.046327
ELAVL1	HOXC11	-0.236734	0.0789746
ELAVL1	HSF1	0.415962	0.00143064
ELAVL1	HSF2	0.462197	0.000335641
ELAVL1	IKZF1	-0.409447	0.00172719
ELAVL1	IRF1	-0.254294	0.0585892
ELAVL1	IRF3	0.255243	0.0576221
ELAVL1	IRF4	-0.343588	0.00952433
ELAVL1	IRF5	-0.400113	0.00224776
ELAVL1	JARID2	0.249756	0.0633978
ELAVL1	JMJD1C	0.337103	0.0110664
ELAVL1	JMJD6	0.474223	0.000222331
ELAVL1	JUN	0.209348	0.121502
ELAVL1	JUNB	-0.0404583	0.767188
ELAVL1	JUND	0.53708	1.98e-05
ELAVL1	KAT2B	0.43269	0.000866747
ELAVL1	KAT5	0.337127	0.0110604
ELAVL1	KDM1A	0.433349	0.000849342
ELAVL1	KDM3A	0.207469	0.12496
ELAVL1	KDM4C	-0.0945527	0.488206
ELAVL1	KDM5A	0.264944	0.048454
ELAVL1	KDM5B	-0.0310995	0.820009
ELAVL1	KDM5C	0.11897	0.382488
ELAVL1	KDM6B	0.0425576	0.755474
ELAVL1	KLF11	0.17227	0.20423
ELAVL1	KLF4	0.0790738	0.562389
ELAVL1	KLF5	0.140406	0.302013
ELAVL1	LEF1	-0.276782	0.0389167
ELAVL1	LHX2	-0.380924	0.00377533
ELAVL1	LMNA	0.331791	0.012486
ELAVL1	LMNB1	-0.134321	0.323655
ELAVL1	LMO2	0.534849	2.17e-05
ELAVL1	LYL1	0.266606	0.0470099
ELAVL1	MAF	0.384644	0.00342237
ELAVL1	MAFF	0.101298	0.457565
ELAVL1	MAFK	0.26347	0.0497647
ELAVL1	MAX	0.474213	0.000222407
ELAVL1	MAZ	0.550583	1.1e-05
ELAVL1	MBD2	-0.168348	0.214877
ELAVL1	MBD3	0.289479	0.0304667
ELAVL1	MECP2	0.348733	0.00843671
ELAVL1	MED12	0.38527	0.00336596
ELAVL1	MEF2A	0.496533	9.93e-05
ELAVL1	MEF2C	0.51424	5.03e-05
ELAVL1	MEIS1	-0.0341035	0.802956
ELAVL1	MITF	0.574733	3.62e-06
ELAVL1	MXI1	0.342474	0.00977507
ELAVL1	MYB	-0.323202	0.0151124
ELAVL1	MYBL2	0.00753464	0.956048
ELAVL1	MYC	0.0906375	0.506473
ELAVL1	MYH11	0.358474	0.00667023
ELAVL1	NANOG	-0.32926	0.0132157
ELAVL1	NCAPG	-0.0268607	0.844212
ELAVL1	NCOR2	0.370765	0.00490836
ELAVL1	NFATC1	0.39516	0.00257719
ELAVL1	NFE2	0.155583	0.252206
ELAVL1	NFIC	0.514919	4.9e-05
ELAVL1	NFYA	-0.336506	0.0112187
ELAVL1	NFYB	0.459586	0.0003663
ELAVL1	NIPBL	0.301588	0.0238926
ELAVL1	NOTCH1	0.296905	0.0262773
ELAVL1	NR1H2	0.520556	3.91e-05
ELAVL1	NR2C2	0.0314894	0.817791
ELAVL1	NR2F1	-0.254	0.058892
ELAVL1	NR2F2	0.400231	0.00224036
ELAVL1	NR3C1	0.377525	0.00412561
ELAVL1	NR4A1	0.28925	0.0306042
ELAVL1	NR5A2	-0.390179	0.00295116
ELAVL1	NRF1	0.192627	0.154929
ELAVL1	OGT	0.367432	0.00534017
ELAVL1	PAF1	0.22673	0.0928819
ELAVL1	PAX3	-0.304301	0.0225964
ELAVL1	PAX5	0.111157	0.414734
ELAVL1	PAX6	-0.0977997	0.473324
ELAVL1	PBX1	0.460236	0.000358447
ELAVL1	PBX3	-0.300279	0.0245401
ELAVL1	PDX1	-0.0356311	0.794318
ELAVL1	PHF8	-0.209497	0.121232
ELAVL1	PIAS1	0.239784	0.07508
ELAVL1	PML	-0.228447	0.090369
ELAVL1	POLR2B	0.572872	3.95e-06
ELAVL1	POLR3D	0.2406	0.0740645
ELAVL1	POLR3G	-0.100395	0.461606
ELAVL1	POU2F1	0.152109	0.263083
ELAVL1	PPARD	0.291215	0.0294401
ELAVL1	PPARG	-0.336131	0.0113152
ELAVL1	PRDM1	-0.53136	2.51e-05
ELAVL1	PRKDC	0.553265	9.76e-06
ELAVL1	RAG1	0.155451	0.252614
ELAVL1	RARA	0.333529	0.0120052
ELAVL1	RARG	0.0947029	0.487513
ELAVL1	RB1	0.238946	0.0761351
ELAVL1	RBBP5	0.179526	0.185525
ELAVL1	RBL2	0.323226	0.0151045
ELAVL1	RBPJ	0.418934	0.00131119
ELAVL1	RCOR1	0.484593	0.00015395
ELAVL1	RELA	0.679697	8.4e-09
ELAVL1	RFX2	0.138088	0.310144
ELAVL1	RFX5	0.139404	0.30551
ELAVL1	RING1	0.394707	0.00260942
ELAVL1	RNF2	0.0474513	0.728381
ELAVL1	RUNX1T1	-0.129682	0.340796
ELAVL1	RXRA	0.531872	2.46e-05
ELAVL1	RXRG	0.396055	0.00251467
ELAVL1	RYBP	0.361685	0.00616347
ELAVL1	SAP30	-0.312682	0.0189614
ELAVL1	SCML2	-0.189621	0.161597
ELAVL1	SETDB1	0.0173245	0.899154
ELAVL1	SF1	0.232284	0.0849435
ELAVL1	SFMBT1	0.114693	0.399953
ELAVL1	SFPQ	0.47925	0.000186318
ELAVL1	SIRT6	-0.375489	0.00434882
ELAVL1	SIX5	0.0606602	0.656963
ELAVL1	SMAD1	0.526223	3.11e-05
ELAVL1	SMAD2	0.61191	5.42e-07
ELAVL1	SMAD3	0.489536	0.000128668
ELAVL1	SMAD4	0.488811	0.000132123
ELAVL1	SMARCA4	0.589205	1.78e-06
ELAVL1	SMARCB1	0.471152	0.000247349
ELAVL1	SMARCC1	0.163689	0.228027
ELAVL1	SMARCC2	0.372242	0.00472693
ELAVL1	SMC1A	0.294936	0.027338
ELAVL1	SMC3	0.220674	0.102186
ELAVL1	SNAI2	0.150566	0.268013
ELAVL1	SNAPC2	0.408222	0.00178871
ELAVL1	SNAPC4	0.223553	0.0976775
ELAVL1	SOX17	-0.247971	0.0653742
ELAVL1	SOX2	-0.316953	0.0173088
ELAVL1	SOX4	0.0911599	0.504015
ELAVL1	SOX9	0.275546	0.0398337
ELAVL1	SP2	0.154092	0.256838
ELAVL1	SPDEF	0.0459742	0.736526
ELAVL1	SPIB	-0.14017	0.302835
ELAVL1	SRC	0.126306	0.353619
ELAVL1	SREBF1	0.327328	0.0137972
ELAVL1	SREBF2	0.120327	0.377046
ELAVL1	SRF	0.467516	0.000280266
ELAVL1	SSRP1	0.495627	0.000102762
ELAVL1	STAT1	-0.112882	0.407484
ELAVL1	STAT2	-0.325071	0.0145039
ELAVL1	STAT3	0.530162	2.64e-05
ELAVL1	STAT4	-0.475706	0.000211095
ELAVL1	STAT5A	-0.148765	0.273845
ELAVL1	STAT5B	0.423279	0.00115262
ELAVL1	STAT6	0.0505714	0.711276
ELAVL1	SUMO1	0.481721	0.000170648
ELAVL1	SUPT5H	0.328803	0.0133514
ELAVL1	TAF1	-0.301743	0.023817
ELAVL1	TAL1	0.0522139	0.702327
ELAVL1	TAT	-0.427869	0.00100404
ELAVL1	TBL1XR1	0.450634	0.000491773
ELAVL1	TBP	0.13248	0.330391
ELAVL1	TCF12	0.24381	0.0701731
ELAVL1	TCF21	-0.017485	0.898225
ELAVL1	TCF7	-0.0184124	0.892857
ELAVL1	TCF7L1	0.115366	0.397172
ELAVL1	TCF7L2	0.208628	0.122818
ELAVL1	TEAD1	0.301698	0.0238386
ELAVL1	TEAD4	0.454785	0.000429416
ELAVL1	TERF1	0.271804	0.0427194
ELAVL1	TERF2	0.634647	1.5e-07
ELAVL1	TFAP2A	-0.381472	0.00372141
ELAVL1	TFAP2C	-0.561675	6.67e-06
ELAVL1	THAP11	0.600789	9.81e-07
ELAVL1	TP53	0.106417	0.435031
ELAVL1	TP63	-0.0995198	0.46554
ELAVL1	TP73	0.171891	0.205243
ELAVL1	TRIM28	0.601319	9.54e-07
ELAVL1	TTF2	-0.309158	0.0204241
ELAVL1	UBTF	0.550149	1.12e-05
ELAVL1	USF2	0.372766	0.00466401
ELAVL1	VDR	-0.341741	0.00994334
ELAVL1	VEZF1	0.588769	1.82e-06
ELAVL1	WHSC1	0.367033	0.005394
ELAVL1	WWTR1	0.207291	0.125291
ELAVL1	XBP1	0.287572	0.0316284
ELAVL1	YAP1	0.246345	0.0672179
ELAVL1	YY1	0.67157	1.47e-08
ELAVL1	ZBTB17	0.351965	0.00781016
ELAVL1	ZBTB33	0.00633597	0.963035
FMR1	ADNP	0.515325	4.82e-05
FMR1	AFF4	0.122805	0.367225
FMR1	AR	0.115296	0.39746
FMR1	ARID3A	-0.169906	0.210602
FMR1	ARNT	-0.164457	0.225821
FMR1	ARNTL	0.299215	0.0250772
FMR1	ASCL1	-0.432865	0.000862089
FMR1	ASH2L	-0.0291803	0.830948
FMR1	ATF1	0.365183	0.00565012
FMR1	ATF2	0.49236	0.000115993
FMR1	ATF3	-0.273725	0.0412171
FMR1	ATF4	-0.228866	0.0897634
FMR1	ATF7	-0.29883	0.0252739
FMR1	BACH1	0.325072	0.0145036
FMR1	BACH2	0.387826	0.00314394
FMR1	BATF	-0.462404	0.000333315
FMR1	BCL11A	-0.041212	0.762976
FMR1	BCL6	0.216663	0.108735
FMR1	BHLHE40	0.160801	0.236451
FMR1	BRCA1	-0.2104	0.119599
FMR1	BRD1	0.422438	0.0011819
FMR1	BRD2	0.364831	0.0057
FMR1	BRD3	0.146735	0.28052
FMR1	BRD4	-0.176903	0.192139
FMR1	BRF1	-0.598845	1.09e-06
FMR1	BRF2	-0.183118	0.176736
FMR1	CBFB	0.199747	0.139951
FMR1	CBX2	0.301301	0.0240332
FMR1	CBX3	0.728756	1.92e-10
FMR1	CBX5	0.267237	0.0464716
FMR1	CBX7	0.00655181	0.961777
FMR1	CBX8	-0.437224	0.000753279
FMR1	CDK2	-0.127617	0.348603
FMR1	CDK7	0.392373	0.00278086
FMR1	CDK8	0.0695435	0.610545
FMR1	CDK9	-0.0282906	0.83603
FMR1	CDX2	-0.333055	0.0121346
FMR1	CEBPA	0.216848	0.108426
FMR1	CEBPB	-0.0521981	0.702413
FMR1	CENPA	-0.543249	1.52e-05
FMR1	CHD1	0.579049	2.94e-06
FMR1	CHD2	-0.0776641	0.569399
FMR1	CHD7	-0.0519887	0.703551
FMR1	CHD8	-0.229499	0.0888543
FMR1	CIITA	-0.29391	0.0279045
FMR1	CREBBP	0.343994	0.00943416
FMR1	CTNNB1	-0.00401623	0.976564
FMR1	CUX1	-0.051116	0.708304
FMR1	DNMT1	0.279912	0.0366721
FMR1	DNMT3A	-0.439824	0.000694457
FMR1	DYRK1A	0.0366169	0.788757
FMR1	E2F1	-0.506702	6.75e-05
FMR1	E2F3	-0.0225754	0.868826
FMR1	E2F4	-0.590325	1.68e-06
FMR1	E2F6	-0.197424	0.144714
FMR1	EED	0.323702	0.0149477
FMR1	EGR1	0.05344	0.695673
FMR1	EGR2	0.0986211	0.469598
FMR1	EHF	-0.146355	0.281781
FMR1	EHMT2	-0.493259	0.000112206
FMR1	ELF1	0.472691	0.000234507
FMR1	ELF5	-0.246603	0.0669227
FMR1	ELK1	-0.123542	0.364337
FMR1	ELK4	-0.226028	0.0939251
FMR1	ELL2	-0.0823251	0.546379
FMR1	EMX1	-0.151703	0.264374
FMR1	EP400	0.334421	0.0117646
FMR1	EPAS1	-0.0712687	0.601697
FMR1	EPO	-0.567681	5.05e-06
FMR1	ERCC6	-0.332616	0.0122558
FMR1	ERG	0.271503	0.0429588
FMR1	ESR1	-0.324797	0.0145917
FMR1	ESRRA	-0.622264	3.06e-07
FMR1	ETS1	0.0477199	0.726903
FMR1	ETV1	0.0950949	0.485704
FMR1	EZH1	0.290402	0.0299173
FMR1	EZH2	0.23551	0.0805826
FMR1	FLI1	0.308429	0.0207384
FMR1	FOS	-0.0544205	0.690368
FMR1	FOSL1	-0.350945	0.00800342
FMR1	FOSL2	-0.167326	0.217715
FMR1	FOXA1	-0.151454	0.26517
FMR1	FOXA2	-0.492455	0.000115588
FMR1	FOXM1	-0.356811	0.00694668
FMR1	FOXO1	0.537319	1.96e-05
FMR1	FOXO3	0.323081	0.0151527
FMR1	FOXP3	-0.694428	2.92e-09
FMR1	GABPA	-0.0207265	0.879486
FMR1	GATA2	-0.322471	0.0153564
FMR1	GATA3	0.0971791	0.47615
FMR1	GATA4	-0.227901	0.0911624
FMR1	GATA6	0.138262	0.309528
FMR1	GATAD1	0.358627	0.00664525
FMR1	GREB1	-0.368367	0.00521579
FMR1	GRHL2	-0.173727	0.200371
FMR1	GTF2B	0.250648	0.0624284
FMR1	GTF2F1	-0.162166	0.232442
FMR1	GTF2I	-0.0706052	0.605093
FMR1	H2AFX	-0.567277	5.15e-06
FMR1	HCFC1	-0.465148	0.000303801
FMR1	HDAC1	-0.264688	0.0486799
FMR1	HDAC2	0.17127	0.20691
FMR1	HDAC3	-0.0380387	0.780754
FMR1	HDAC6	-0.700378	1.87e-09
FMR1	HEY1	0.289124	0.0306805
FMR1	HIF1A	0.516662	4.57e-05
FMR1	HIRA	0.199352	0.140752
FMR1	HNF1B	0.0598513	0.661257
FMR1	HNF4A	-0.479732	0.00018316
FMR1	HNF4G	-0.387863	0.00314078
FMR1	HOXB13	0.0651052	0.633561
FMR1	HOXB7	0.481825	0.000170012
FMR1	HOXC11	-0.27062	0.0436672
FMR1	HSF1	-0.566108	5.43e-06
FMR1	HSF2	-0.0575434	0.673571
FMR1	IKZF1	-0.0350977	0.797331
FMR1	IRF1	-0.117554	0.38822
FMR1	IRF3	-0.333002	0.0121492
FMR1	IRF4	-0.398712	0.00233694
FMR1	IRF5	0.0122378	0.928671
FMR1	JARID2	0.309915	0.0201022
FMR1	JMJD1C	0.490906	0.000122368
FMR1	JMJD6	-0.357783	0.00678396
FMR1	JUN	-0.0403538	0.767773
FMR1	JUNB	-0.100198	0.462489
FMR1	JUND	-0.231551	0.0859596
FMR1	KAT2B	0.371261	0.00484676
FMR1	KAT5	-0.413996	0.00151491
FMR1	KDM1A	-0.402357	0.00211127
FMR1	KDM3A	0.133526	0.326552
FMR1	KDM4C	0.331048	0.0126964
FMR1	KDM5A	0.539357	1.79e-05
FMR1	KDM5B	0.510719	5.78e-05
FMR1	KDM5C	-0.500755	8.48e-05
FMR1	KDM6B	-0.0789368	0.563069
FMR1	KLF11	0.674867	1.17e-08
FMR1	KLF4	0.047419	0.728559
FMR1	KLF5	0.587699	1.92e-06
FMR1	LEF1	-0.345477	0.00911159
FMR1	LHX2	-0.256386	0.0564736
FMR1	LMNA	-0.548056	1.23e-05
FMR1	LMNB1	-0.135513	0.319339
FMR1	LMO2	-0.195894	0.147914
FMR1	LYL1	-0.255282	0.0575826
FMR1	MAF	0.575299	3.52e-06
FMR1	MAFF	0.122997	0.366473
FMR1	MAFK	-0.512307	5.43e-05
FMR1	MAX	0.18526	0.171639
FMR1	MAZ	-0.355476	0.00717577
FMR1	MBD2	0.168591	0.214208
FMR1	MBD3	-0.649731	6.02e-08
FMR1	MECP2	-0.115013	0.398629
FMR1	MED12	-0.527921	2.9e-05
FMR1	MEF2A	0.53506	2.15e-05
FMR1	MEF2C	0.161967	0.233024
FMR1	MEIS1	0.204115	0.131314
FMR1	MITF	-0.0649865	0.634182
FMR1	MXI1	0.328919	0.0133168
FMR1	MYB	-0.113306	0.405713
FMR1	MYBL2	-0.440578	0.000678189
FMR1	MYC	0.0611521	0.654356
FMR1	MYH11	-0.312682	0.0189613
FMR1	NANOG	0.237239	0.0783193
FMR1	NCAPG	-0.163134	0.229628
FMR1	NCOR2	-0.630356	1.93e-07
FMR1	NFATC1	-0.425121	0.00109079
FMR1	NFE2	-0.441716	0.00065428
FMR1	NFIC	-0.126149	0.354222
FMR1	NFYA	-0.160102	0.238521
FMR1	NFYB	0.184357	0.173773
FMR1	NIPBL	0.292071	0.0289452
FMR1	NOTCH1	-0.275855	0.039603
FMR1	NR1H2	-0.424939	0.00109677
FMR1	NR2C2	-0.01487	0.913383
FMR1	NR2F1	0.276875	0.0388485
FMR1	NR2F2	0.542417	1.57e-05
FMR1	NR3C1	0.654854	4.37e-08
FMR1	NR4A1	-0.378483	0.00402405
FMR1	NR5A2	0.0774836	0.570299
FMR1	NRF1	-0.459114	0.000372116
FMR1	OGT	0.262496	0.0506474
FMR1	PAF1	-0.285411	0.0329891
FMR1	PAX3	-0.43163	0.000895393
FMR1	PAX5	-0.412962	0.00156098
FMR1	PAX6	0.200279	0.138876
FMR1	PBX1	0.254711	0.0581627
FMR1	PBX3	0.0997539	0.464486
FMR1	PDX1	-0.546657	1.31e-05
FMR1	PHF8	-0.120145	0.377772
FMR1	PIAS1	0.680694	7.83e-09
FMR1	PML	-0.253897	0.058998
FMR1	POLR2B	0.366656	0.00544534
FMR1	POLR3D	-0.29255	0.0286708
FMR1	POLR3G	0.167454	0.21736
FMR1	POU2F1	0.405986	0.00190609
FMR1	PPARD	-0.361513	0.00618981
FMR1	PPARG	-0.0669867	0.62376
FMR1	PRDM1	-0.142778	0.293835
FMR1	PRKDC	0.0831823	0.542195
FMR1	RAG1	-0.238598	0.0765764
FMR1	RARA	-0.417998	0.00134779
FMR1	RARG	-0.453966	0.000441125
FMR1	RB1	0.636387	1.35e-07
FMR1	RBBP5	0.0939054	0.491202
FMR1	RBL2	0.0830974	0.542608
FMR1	RBPJ	0.61641	4.24e-07
FMR1	RCOR1	0.218721	0.105335
FMR1	RELA	-0.279205	0.0371701
FMR1	RFX2	0.117032	0.390345
FMR1	RFX5	-0.122216	0.369547
FMR1	RING1	-0.525312	3.23e-05
FMR1	RNF2	0.0151653	0.911669
FMR1	RUNX1T1	0.492568	0.000115104
FMR1	RXRA	-0.346947	0.00880136
FMR1	RXRG	-0.374511	0.00445987
FMR1	RYBP	0.456382	0.000407409
FMR1	SAP30	-0.194486	0.150909
FMR1	SCML2	-0.404884	0.00196642
FMR1	SETDB1	0.218848	0.105129
FMR1	SF1	0.246877	0.06661
FMR1	SFMBT1	-0.148739	0.273929
FMR1	SFPQ	0.440921	0.000670895
FMR1	SIRT6	-0.0782402	0.566529
FMR1	SIX5	-0.470189	0.000255704
FMR1	SMAD1	0.463882	0.00031711
FMR1	SMAD2	0.375041	0.00439943
FMR1	SMAD3	-0.28366	0.0341271
FMR1	SMAD4	0.582724	2.45e-06
FMR1	SMARCA4	-0.101872	0.455009
FMR1	SMARCB1	-0.453245	0.000451656
FMR1	SMARCC1	0.352045	0.00779528
FMR1	SMARCC2	0.146331	0.281859
FMR1	SMC1A	0.14899	0.273113
FMR1	SMC3	0.607872	6.74e-07
FMR1	SNAI2	0.761823	9.2e-12
FMR1	SNAPC2	-0.314865	0.0181007
FMR1	SNAPC4	-0.0211562	0.877007
FMR1	SOX17	-0.128954	0.343538
FMR1	SOX2	-0.311373	0.0194939
FMR1	SOX4	0.322814	0.0152414
FMR1	SOX9	-0.231371	0.0862108
FMR1	SP2	-0.000289145	0.998313
FMR1	SPDEF	-0.508976	6.18e-05
FMR1	SPIB	-0.433962	0.000833454
FMR1	SRC	-0.474798	0.000217913
FMR1	SREBF1	-0.0886834	0.515718
FMR1	SREBF2	-0.696569	2.49e-09
FMR1	SRF	-0.414082	0.00151113
FMR1	SSRP1	-0.00606157	0.964635
FMR1	STAT1	0.288336	0.0311586
FMR1	STAT2	-0.262983	0.0502043
FMR1	STAT3	0.131721	0.333191
FMR1	STAT4	-0.00805909	0.952992
FMR1	STAT5A	0.059938	0.660797
FMR1	STAT5B	-0.234271	0.0822356
FMR1	STAT6	0.080195	0.556844
FMR1	SUMO1	0.461136	0.000347807
FMR1	SUPT5H	-0.480347	0.000179202
FMR1	TAF1	-0.131699	0.333274
FMR1	TAL1	-0.588286	1.86e-06
FMR1	TAT	-0.435542	0.000793704
FMR1	TBL1XR1	0.570318	4.46e-06
FMR1	TBP	0.00406462	0.976282
FMR1	TCF12	0.692605	3.34e-09
FMR1	TCF21	-0.0350764	0.797452
FMR1	TCF7	0.0102258	0.940375
FMR1	TCF7L1	-0.0496512	0.716306
FMR1	TCF7L2	0.677218	9.97e-09
FMR1	TEAD1	0.110035	0.419486
FMR1	TEAD4	-0.256089	0.0567705
FMR1	TERF1	0.576287	3.36e-06
FMR1	TERF2	0.207531	0.124843
FMR1	TFAP2A	-0.255826	0.0570338
FMR1	TFAP2C	-0.0495106	0.717076
FMR1	THAP11	-0.274268	0.0408008
FMR1	TP53	-0.261558	0.0515087
FMR1	TP63	0.180795	0.182384
FMR1	TP73	-0.414256	0.00150351
FMR1	TRIM28	-0.116954	0.390661
FMR1	TTF2	0.400789	0.00220584
FMR1	UBTF	-0.337319	0.0110119
FMR1	USF2	-0.546871	1.3e-05
FMR1	VDR	-0.344197	0.00938949
FMR1	VEZF1	0.480995	0.000175122
FMR1	WHSC1	0.220994	0.101677
FMR1	WWTR1	0.486395	0.000144251
FMR1	XBP1	0.39248	0.00277283
FMR1	YAP1	0.419728	0.00128085
FMR1	YY1	0.371319	0.00483964
FMR1	ZBTB17	-0.41986	0.00127586
FMR1	ZBTB33	0.149387	0.271821
FTO	ADNP	0.53488	2.17e-05
FTO	AFF4	-0.166726	0.219394
FTO	AR	0.369537	0.00506367
FTO	ARID3A	-0.302036	0.0236741
FTO	ARNT	0.239597	0.0753138
FTO	ARNTL	0.0541061	0.692067
FTO	ASCL1	0.0219464	0.87245
FTO	ASH2L	0.215263	0.111095
FTO	ATF1	0.528369	2.84e-05
FTO	ATF2	0.471095	0.000247836
FTO	ATF3	0.0418584	0.759369
FTO	ATF4	0.406095	0.00190021
FTO	ATF7	-0.042965	0.753206
FTO	BACH1	0.348901	0.00840302
FTO	BACH2	0.235009	0.0812486
FTO	BATF	-0.0912117	0.503772
FTO	BCL11A	-0.335844	0.0113898
FTO	BCL6	0.147172	0.279073
FTO	BHLHE40	0.32585	0.0142566
FTO	BRCA1	-0.0848748	0.533979
FTO	BRD1	0.0712544	0.60177
FTO	BRD2	0.501662	8.19e-05
FTO	BRD3	0.465687	0.00029829
FTO	BRD4	0.398339	0.00236121
FTO	BRF1	-0.15127	0.265757
FTO	BRF2	0.352481	0.00771406
FTO	CBFB	0.474647	0.000219063
FTO	CBX2	0.361245	0.00623081
FTO	CBX3	0.447771	0.00053944
FTO	CBX5	0.0212487	0.876473
FTO	CBX7	0.0446012	0.744122
FTO	CBX8	0.138037	0.310324
FTO	CDK2	0.0215888	0.874512
FTO	CDK7	0.546079	1.34e-05
FTO	CDK8	0.447036	0.000552324
FTO	CDK9	0.171426	0.206489
FTO	CDX2	-0.175813	0.194937
FTO	CEBPA	-0.0117578	0.931462
FTO	CEBPB	0.486461	0.000143904
FTO	CENPA	-0.253834	0.0590636
FTO	CHD1	0.332391	0.0123182
FTO	CHD2	0.0592446	0.664486
FTO	CHD7	0.229058	0.0894866
FTO	CHD8	0.0816792	0.549542
FTO	CIITA	-0.275342	0.0399872
FTO	CREBBP	0.443408	0.000620152
FTO	CTNNB1	0.233925	0.0827017
FTO	CUX1	0.508937	6.19e-05
FTO	DNMT1	0.0419855	0.758661
FTO	DNMT3A	0.267414	0.0463207
FTO	DYRK1A	0.485538	0.000148788
FTO	E2F1	-0.03448	0.800825
FTO	E2F3	0.086913	0.524167
FTO	E2F4	-0.219958	0.103332
FTO	E2F6	0.137262	0.313074
FTO	EED	0.203009	0.133461
FTO	EGR1	-0.159615	0.23997
FTO	EGR2	-0.317748	0.017015
FTO	EHF	-0.219707	0.103737
FTO	EHMT2	0.180101	0.184097
FTO	ELF1	0.20184	0.135759
FTO	ELF5	-0.0540395	0.692427
FTO	ELK1	0.183564	0.175664
FTO	ELK4	-0.0599316	0.660831
FTO	ELL2	0.108504	0.426028
FTO	EMX1	-0.0420821	0.758123
FTO	EP400	0.0542402	0.691342
FTO	EPAS1	0.421181	0.00122689
FTO	EPO	-0.180753	0.182487
FTO	ERCC6	-0.228743	0.0899402
FTO	ERG	-0.0978734	0.472989
FTO	ESR1	-0.032083	0.814416
FTO	ESRRA	0.184909	0.172466
FTO	ETS1	0.0593508	0.66392
FTO	ETV1	-0.184112	0.174357
FTO	EZH1	0.35781	0.0067795
FTO	EZH2	-0.407419	0.00183008
FTO	FLI1	0.0423452	0.756656
FTO	FOS	-0.15216	0.262922
FTO	FOSL1	-0.447605	0.000542313
FTO	FOSL2	-0.192675	0.154824
FTO	FOXA1	-0.202081	0.135285
FTO	FOXA2	0.0610355	0.654974
FTO	FOXM1	-0.426165	0.00105708
FTO	FOXO1	0.306063	0.0217867
FTO	FOXO3	0.342994	0.00965737
FTO	FOXP3	-0.124322	0.361293
FTO	GABPA	-0.243259	0.0708298
FTO	GATA2	-0.116703	0.391688
FTO	GATA3	0.0421658	0.757656
FTO	GATA4	0.0437775	0.748691
FTO	GATA6	-0.102583	0.45185
FTO	GATAD1	0.304847	0.022343
FTO	GREB1	-0.127725	0.348194
FTO	GRHL2	-0.253597	0.0593088
FTO	GTF2B	0.245147	0.0686019
FTO	GTF2F1	0.329127	0.0132551
FTO	GTF2I	0.167278	0.217851
FTO	H2AFX	0.0357821	0.793466
FTO	HCFC1	0.309416	0.020314
FTO	HDAC1	-0.00770742	0.955042
FTO	HDAC2	0.378802	0.00399076
FTO	HDAC3	0.472768	0.000233877
FTO	HDAC6	-0.113377	0.405417
FTO	HEY1	0.193988	0.151979
FTO	HIF1A	0.293983	0.0278642
FTO	HIRA	0.418364	0.00133337
FTO	HNF1B	0.0404334	0.767327
FTO	HNF4A	-0.415518	0.0014493
FTO	HNF4G	-0.143724	0.290615
FTO	HOXB13	0.165906	0.221703
FTO	HOXB7	-0.0191167	0.888785
FTO	HOXC11	0.0265673	0.845893
FTO	HSF1	0.258245	0.0546467
FTO	HSF2	0.406226	0.00189317
FTO	IKZF1	-0.262642	0.0505144
FTO	IRF1	-0.252302	0.0606623
FTO	IRF3	0.0555865	0.684078
FTO	IRF4	-0.256382	0.0564779
FTO	IRF5	-0.188812	0.163424
FTO	JARID2	0.382224	0.00364852
FTO	JMJD1C	0.404542	0.00198552
FTO	JMJD6	0.275891	0.0395764
FTO	JUN	0.277834	0.0381504
FTO	JUNB	-0.156774	0.24855
FTO	JUND	0.354339	0.0073762
FTO	KAT2B	0.601152	9.63e-07
FTO	KAT5	0.216832	0.108453
FTO	KDM1A	0.144923	0.286566
FTO	KDM3A	0.153628	0.258289
FTO	KDM4C	-0.074344	0.586065
FTO	KDM5A	0.357282	0.00686744
FTO	KDM5B	0.087156	0.523003
FTO	KDM5C	0.041612	0.760744
FTO	KDM6B	0.0542841	0.691105
FTO	KLF11	0.296244	0.0266294
FTO	KLF4	0.007473	0.956408
FTO	KLF5	0.0657978	0.629946
FTO	LEF1	-0.209044	0.122056
FTO	LHX2	-0.305624	0.0219862
FTO	LMNA	0.0451022	0.741347
FTO	LMNB1	-0.320211	0.016132
FTO	LMO2	0.480145	0.000180497
FTO	LYL1	0.287149	0.031891
FTO	MAF	0.442161	0.000645142
FTO	MAFF	0.0786972	0.564258
FTO	MAFK	0.1128	0.407828
FTO	MAX	0.401951	0.00213542
FTO	MAZ	0.497026	9.75e-05
FTO	MBD2	0.000935344	0.994541
FTO	MBD3	0.12974	0.340576
FTO	MECP2	0.246399	0.0671553
FTO	MED12	0.167949	0.215985
FTO	MEF2A	0.547141	1.28e-05
FTO	MEF2C	0.588588	1.83e-06
FTO	MEIS1	0.0977643	0.473485
FTO	MITF	0.698962	2.09e-09
FTO	MXI1	0.386692	0.00324078
FTO	MYB	-0.108176	0.427435
FTO	MYBL2	-0.251601	0.0614065
FTO	MYC	-0.140066	0.303197
FTO	MYH11	0.431818	0.000890236
FTO	NANOG	-0.158859	0.242232
FTO	NCAPG	-0.145573	0.284388
FTO	NCOR2	0.185197	0.171787
FTO	NFATC1	0.349546	0.00827513
FTO	NFE2	-0.117893	0.386843
FTO	NFIC	0.555627	8.78e-06
FTO	NFYA	-0.47946	0.000184934
FTO	NFYB	0.537091	1.97e-05
FTO	NIPBL	0.312261	0.0191314
FTO	NOTCH1	0.0228845	0.867046
FTO	NR1H2	0.433384	0.000848427
FTO	NR2C2	0.332903	0.0121766
FTO	NR2F1	-0.200163	0.13911
FTO	NR2F2	0.398408	0.00235665
FTO	NR3C1	0.537279	1.96e-05
FTO	NR4A1	0.137491	0.312258
FTO	NR5A2	-0.425238	0.00108695
FTO	NRF1	0.119071	0.382082
FTO	OGT	0.240657	0.073994
FTO	PAF1	0.105434	0.439309
FTO	PAX3	-0.273287	0.0415561
FTO	PAX5	0.151944	0.263608
FTO	PAX6	0.117826	0.387116
FTO	PBX1	0.558891	7.58e-06
FTO	PBX3	-0.111345	0.413939
FTO	PDX1	-0.0598307	0.661367
FTO	PHF8	-0.0710124	0.603008
FTO	PIAS1	0.410022	0.00169896
FTO	PML	-0.308512	0.0207028
FTO	POLR2B	0.480487	0.000178316
FTO	POLR3D	0.196176	0.14732
FTO	POLR3G	0.014566	0.915147
FTO	POU2F1	0.0863966	0.526645
FTO	PPARD	0.0106671	0.937806
FTO	PPARG	-0.148109	0.27599
FTO	PRDM1	-0.528584	2.82e-05
FTO	PRKDC	0.341625	0.00997001
FTO	RAG1	0.150801	0.267259
FTO	RARA	0.0816152	0.549856
FTO	RARG	0.141897	0.296855
FTO	RB1	0.461875	0.000339294
FTO	RBBP5	-0.0388488	0.776205
FTO	RBL2	0.39576	0.00253517
FTO	RBPJ	0.336218	0.0112929
FTO	RCOR1	0.392276	0.00278823
FTO	RELA	0.410926	0.00165542
FTO	RFX2	0.122453	0.368613
FTO	RFX5	0.116043	0.394389
FTO	RING1	0.133993	0.324849
FTO	RNF2	0.101359	0.457292
FTO	RUNX1T1	-0.0174955	0.898164
FTO	RXRA	0.430203	0.000935286
FTO	RXRG	0.453796	0.000443583
FTO	RYBP	0.469175	0.000264781
FTO	SAP30	-0.033824	0.804539
FTO	SCML2	-0.0951579	0.485414
FTO	SETDB1	-0.0413034	0.762466
FTO	SF1	0.197333	0.144902
FTO	SFMBT1	0.176149	0.194072
FTO	SFPQ	0.354689	0.00731397
FTO	SIRT6	-0.151078	0.266372
FTO	SIX5	-0.284488	0.0335846
FTO	SMAD1	0.544274	1.45e-05
FTO	SMAD2	0.60449	8.07e-07
FTO	SMAD3	0.461916	0.000338823
FTO	SMAD4	0.524678	3.31e-05
FTO	SMARCA4	0.186338	0.169114
FTO	SMARCB1	0.332398	0.0123161
FTO	SMARCC1	0.160361	0.237753
FTO	SMARCC2	0.204366	0.130831
FTO	SMC1A	0.229186	0.0893022
FTO	SMC3	0.383148	0.00356067
FTO	SNAI2	0.210996	0.118532
FTO	SNAPC2	0.0908276	0.505578
FTO	SNAPC4	0.00968666	0.943513
FTO	SOX17	-0.384192	0.00346359
FTO	SOX2	-0.170077	0.210137
FTO	SOX4	0.0882263	0.517893
FTO	SOX9	0.293798	0.0279669
FTO	SP2	0.197824	0.143884
FTO	SPDEF	-0.0247579	0.856273
FTO	SPIB	-0.0844064	0.536247
FTO	SRC	0.108171	0.427455
FTO	SREBF1	0.15673	0.248685
FTO	SREBF2	-0.134988	0.321235
FTO	SRF	0.347638	0.00865861
FTO	SSRP1	0.391462	0.00285053
FTO	STAT1	0.0967703	0.478016
FTO	STAT2	-0.301366	0.0240012
FTO	STAT3	0.543367	1.51e-05
FTO	STAT4	-0.394722	0.00260831
FTO	STAT5A	-0.302177	0.0236059
FTO	STAT5B	0.229356	0.0890596
FTO	STAT6	-0.127565	0.348802
FTO	SUMO1	0.632321	1.72e-07
FTO	SUPT5H	0.0396757	0.771569
FTO	TAF1	-0.280928	0.0359673
FTO	TAL1	0.0346523	0.79985
FTO	TAT	-0.290119	0.0300847
FTO	TBL1XR1	0.519252	4.12e-05
FTO	TBP	0.00427312	0.975065
FTO	TCF12	0.269935	0.0442234
FTO	TCF21	0.235257	0.0809177
FTO	TCF7	0.126688	0.352154
FTO	TCF7L1	0.0761187	0.577129
FTO	TCF7L2	0.152029	0.263338
FTO	TEAD1	0.380137	0.00385408
FTO	TEAD4	0.266648	0.0469737
FTO	TERF1	0.37366	0.00455837
FTO	TERF2	0.579774	2.83e-06
FTO	TFAP2A	-0.263273	0.0499426
FTO	TFAP2C	-0.419422	0.00129245
FTO	THAP11	0.567433	5.11e-06
FTO	TP53	-0.130845	0.336446
FTO	TP63	-0.0357313	0.793752
FTO	TP73	0.0460258	0.73624
FTO	TRIM28	0.25716	0.055707
FTO	TTF2	-0.264293	0.04903
FTO	UBTF	0.298315	0.0255393
FTO	USF2	0.22571	0.094402
FTO	VDR	-0.415363	0.00145585
FTO	VEZF1	0.5812	2.64e-06
FTO	WHSC1	0.29335	0.0282181
FTO	WWTR1	0.0747585	0.583973
FTO	XBP1	0.333625	0.0119791
FTO	YAP1	0.436751	0.000764457
FTO	YY1	0.677412	9.84e-09
FTO	ZBTB17	0.33966	0.0104344
FTO	ZBTB33	0.125179	0.357967
G3BP1	ADNP	0.213541	0.114053
G3BP1	AFF4	0.075602	0.579724
G3BP1	AR	0.290446	0.0298915
G3BP1	ARID3A	-0.305679	0.0219613
G3BP1	ARNT	0.292849	0.0285009
G3BP1	ARNTL	0.26298	0.0502074
G3BP1	ASCL1	0.072331	0.596277
G3BP1	ASH2L	0.0787019	0.564235
G3BP1	ATF1	0.538811	1.84e-05
G3BP1	ATF2	0.531231	2.53e-05
G3BP1	ATF3	0.231109	0.086576
G3BP1	ATF4	0.23947	0.0754742
G3BP1	ATF7	0.25265	0.0602964
G3BP1	BACH1	0.434181	0.000827842
G3BP1	BACH2	0.428163	0.000995136
G3BP1	BATF	-0.226583	0.0931005
G3BP1	BCL11A	0.17376	0.200284
G3BP1	BCL6	0.306726	0.0214886
G3BP1	BHLHE40	0.415749	0.00143955
G3BP1	BRCA1	-0.203753	0.132014
G3BP1	BRD1	0.0758263	0.578597
G3BP1	BRD2	0.389169	0.00303256
G3BP1	BRD3	0.169686	0.211203
G3BP1	BRD4	0.163547	0.228435
G3BP1	BRF1	-0.0511574	0.708079
G3BP1	BRF2	0.175336	0.19617
G3BP1	CBFB	0.571838	4.15e-06
G3BP1	CBX2	0.369635	0.00505119
G3BP1	CBX3	0.379625	0.00390601
G3BP1	CBX5	-0.145971	0.283058
G3BP1	CBX7	-0.0923645	0.498373
G3BP1	CBX8	0.127663	0.34843
G3BP1	CDK2	0.290658	0.0297663
G3BP1	CDK7	0.284714	0.0334381
G3BP1	CDK8	0.39891	0.00232416
G3BP1	CDK9	0.251017	0.0620311
G3BP1	CDX2	0.0784131	0.565669
G3BP1	CEBPA	-0.375286	0.0043717
G3BP1	CEBPB	0.378626	0.00400916
G3BP1	CENPA	-0.169776	0.210958
G3BP1	CHD1	0.532641	2.38e-05
G3BP1	CHD2	0.541976	1.6e-05
G3BP1	CHD7	0.578876	2.96e-06
G3BP1	CHD8	-0.217401	0.107507
G3BP1	CIITA	-0.0226128	0.868611
G3BP1	CREBBP	0.336696	0.0111702
G3BP1	CTNNB1	0.279009	0.0373085
G3BP1	CUX1	0.260414	0.0525751
G3BP1	DNMT1	-0.188648	0.163799
G3BP1	DNMT3A	0.0495865	0.716661
G3BP1	DYRK1A	0.577425	3.18e-06
G3BP1	E2F1	0.0984268	0.470478
G3BP1	E2F3	0.150171	0.269286
G3BP1	E2F4	-0.11627	0.393459
G3BP1	E2F6	0.209903	0.120495
G3BP1	EED	0.396831	0.0024616
G3BP1	EGR1	-0.0759925	0.577763
G3BP1	EGR2	-0.1973	0.14497
G3BP1	EHF	0.0916987	0.501487
G3BP1	EHMT2	-0.178406	0.188328
G3BP1	ELF1	0.339424	0.0104914
G3BP1	ELF5	0.185527	0.171012
G3BP1	ELK1	0.433633	0.000841943
G3BP1	ELK4	0.242347	0.0719255
G3BP1	ELL2	0.265592	0.0478868
G3BP1	EMX1	0.0592213	0.66461
G3BP1	EP400	0.216704	0.108666
G3BP1	EPAS1	0.14971	0.270777
G3BP1	EPO	-0.0402898	0.768131
G3BP1	ERCC6	-0.103866	0.446184
G3BP1	ERG	-0.0685922	0.615448
G3BP1	ESR1	-0.0808721	0.553507
G3BP1	ESRRA	0.0772997	0.571217
G3BP1	ETS1	0.118135	0.385864
G3BP1	ETV1	0.102595	0.451795
G3BP1	EZH1	0.405903	0.00191059
G3BP1	EZH2	-0.0855924	0.530514
G3BP1	FLI1	-0.0653135	0.632473
G3BP1	FOS	-0.17254	0.20351
G3BP1	FOSL1	-0.206038	0.127642
G3BP1	FOSL2	0.201763	0.135914
G3BP1	FOXA1	0.0807476	0.554119
G3BP1	FOXA2	-0.0276743	0.839555
G3BP1	FOXM1	-0.162605	0.231163
G3BP1	FOXO1	0.339152	0.0105575
G3BP1	FOXO3	0.311676	0.0193695
G3BP1	FOXP3	-0.0895326	0.51169
G3BP1	GABPA	0.0638182	0.640301
G3BP1	GATA2	-0.21662	0.108806
G3BP1	GATA3	0.326868	0.0139387
G3BP1	GATA4	0.312121	0.0191881
G3BP1	GATA6	0.0410322	0.763981
G3BP1	GATAD1	0.331325	0.0126177
G3BP1	GREB1	0.0424769	0.755923
G3BP1	GRHL2	-0.0886307	0.515968
G3BP1	GTF2B	0.185894	0.170151
G3BP1	GTF2F1	0.142376	0.295212
G3BP1	GTF2I	0.178583	0.187883
G3BP1	H2AFX	-0.0193985	0.887155
G3BP1	HCFC1	0.0556111	0.683946
G3BP1	HDAC1	-0.160099	0.238529
G3BP1	HDAC2	0.193976	0.152004
G3BP1	HDAC3	-0.0817538	0.549176
G3BP1	HDAC6	-0.100819	0.459705
G3BP1	HEY1	0.16207	0.232721
G3BP1	HIF1A	0.333829	0.0119238
G3BP1	HIRA	0.239789	0.0750735
G3BP1	HNF1B	0.114153	0.40219
G3BP1	HNF4A	-0.267174	0.0465252
G3BP1	HNF4G	-0.00888267	0.948195
G3BP1	HOXB13	0.267972	0.0458495
G3BP1	HOXB7	-0.107684	0.429553
G3BP1	HOXC11	0.234711	0.0816463
G3BP1	HSF1	0.106337	0.435377
G3BP1	HSF2	0.477613	0.000197413
G3BP1	IKZF1	-0.537718	1.92e-05
G3BP1	IRF1	0.0440695	0.74707
G3BP1	IRF3	-0.0990993	0.467436
G3BP1	IRF4	-0.0789394	0.563056
G3BP1	IRF5	-0.380663	0.00380127
G3BP1	JARID2	0.287711	0.0315422
G3BP1	JMJD1C	0.286763	0.032132
G3BP1	JMJD6	0.280583	0.0362055
G3BP1	JUN	0.188921	0.163177
G3BP1	JUNB	-0.250949	0.0621042
G3BP1	JUND	0.335518	0.0114746
G3BP1	KAT2B	0.480937	0.000175479
G3BP1	KAT5	0.00151482	0.991159
G3BP1	KDM1A	0.165585	0.222609
G3BP1	KDM3A	0.0263388	0.847202
G3BP1	KDM4C	0.165724	0.222215
G3BP1	KDM5A	0.452428	0.000463885
G3BP1	KDM5B	0.0102536	0.940213
G3BP1	KDM5C	0.133879	0.325265
G3BP1	KDM6B	0.297724	0.025846
G3BP1	KLF11	0.34937	0.00830988
G3BP1	KLF4	-0.0940554	0.490507
G3BP1	KLF5	0.0714005	0.601023
G3BP1	LEF1	0.0451578	0.74104
G3BP1	LHX2	-0.252877	0.0600586
G3BP1	LMNA	-0.293709	0.0280166
G3BP1	LMNB1	-0.124062	0.362305
G3BP1	LMO2	0.0309656	0.820771
G3BP1	LYL1	-0.0963298	0.480031
G3BP1	MAF	0.273633	0.0412879
G3BP1	MAFF	0.130357	0.338269
G3BP1	MAFK	0.240112	0.0746701
G3BP1	MAX	0.270936	0.0434121
G3BP1	MAZ	0.332256	0.0123556
G3BP1	MBD2	0.0346618	0.799796
G3BP1	MBD3	0.17207	0.204764
G3BP1	MECP2	-0.0243096	0.858849
G3BP1	MED12	0.0665718	0.625916
G3BP1	MEF2A	0.617862	3.91e-07
G3BP1	MEF2C	0.545292	1.39e-05
G3BP1	MEIS1	0.390043	0.00296196
G3BP1	MITF	0.647897	6.75e-08
G3BP1	MXI1	0.347166	0.00875594
G3BP1	MYB	0.111931	0.411469
G3BP1	MYBL2	-0.208381	0.123273
G3BP1	MYC	0.00923303	0.946154
G3BP1	MYH11	0.291896	0.0290457
G3BP1	NANOG	0.0324336	0.812425
G3BP1	NCAPG	-0.0416254	0.760669
G3BP1	NCOR2	0.00354216	0.97933
G3BP1	NFATC1	0.324108	0.0148147
G3BP1	NFE2	-0.086786	0.524776
G3BP1	NFIC	0.408893	0.00175477
G3BP1	NFYA	-0.0614745	0.65265
G3BP1	NFYB	0.510951	5.73e-05
G3BP1	NIPBL	0.51389	5.1e-05
G3BP1	NOTCH1	-0.288288	0.0311882
G3BP1	NR1H2	0.231949	0.0854066
G3BP1	NR2C2	0.306701	0.0214999
G3BP1	NR2F1	-0.184744	0.172855
G3BP1	NR2F2	0.227531	0.0917032
G3BP1	NR3C1	0.375349	0.00436465
G3BP1	NR4A1	0.25584	0.0570197
G3BP1	NR5A2	-0.15748	0.246399
G3BP1	NRF1	0.122328	0.369105
G3BP1	OGT	0.449053	0.000517594
G3BP1	PAF1	-0.0753223	0.581132
G3BP1	PAX3	-0.104827	0.441962
G3BP1	PAX5	0.247178	0.0662685
G3BP1	PAX6	0.384666	0.00342033
G3BP1	PBX1	0.326323	0.014108
G3BP1	PBX3	-0.193531	0.152964
G3BP1	PDX1	0.0265511	0.845985
G3BP1	PHF8	0.269588	0.0445073
G3BP1	PIAS1	0.441596	0.000656769
G3BP1	PML	-0.386158	0.0032873
G3BP1	POLR2B	0.296767	0.0263505
G3BP1	POLR3D	0.240571	0.0740996
G3BP1	POLR3G	0.218185	0.106213
G3BP1	POU2F1	0.275998	0.0394962
G3BP1	PPARD	0.110543	0.417332
G3BP1	PPARG	-0.485898	0.000146866
G3BP1	PRDM1	-0.320131	0.0161601
G3BP1	PRKDC	0.255405	0.0574578
G3BP1	RAG1	-0.0105903	0.938253
G3BP1	RARA	-0.0768454	0.573488
G3BP1	RARG	-0.0737075	0.589286
G3BP1	RB1	0.466495	0.000290198
G3BP1	RBBP5	0.346578	0.00887834
G3BP1	RBL2	0.322561	0.0153261
G3BP1	RBPJ	0.146999	0.279644
G3BP1	RCOR1	0.356202	0.00705046
G3BP1	RELA	0.458177	0.000383892
G3BP1	RFX2	0.353758	0.00748036
G3BP1	RFX5	-0.0513694	0.706923
G3BP1	RING1	-0.214668	0.11211
G3BP1	RNF2	-0.141039	0.299818
G3BP1	RUNX1T1	-0.0364696	0.789587
G3BP1	RXRA	0.278181	0.0378997
G3BP1	RXRG	0.389978	0.00296715
G3BP1	RYBP	0.264183	0.0491275
G3BP1	SAP30	0.048368	0.723341
G3BP1	SCML2	-0.000911844	0.994678
G3BP1	SETDB1	0.210855	0.118784
G3BP1	SF1	0.549925	1.13e-05
G3BP1	SFMBT1	0.414541	0.00149112
G3BP1	SFPQ	0.481597	0.0001714
G3BP1	SIRT6	-0.0139023	0.919
G3BP1	SIX5	-0.327798	0.0136535
G3BP1	SMAD1	0.371981	0.00475857
G3BP1	SMAD2	0.482132	0.00016816
G3BP1	SMAD3	0.574516	3.65e-06
G3BP1	SMAD4	0.707869	1.05e-09
G3BP1	SMARCA4	-0.014722	0.914241
G3BP1	SMARCB1	0.0498257	0.715352
G3BP1	SMARCC1	0.322544	0.015332
G3BP1	SMARCC2	0.0486059	0.722035
G3BP1	SMC1A	0.0455952	0.73862
G3BP1	SMC3	0.534058	2.24e-05
G3BP1	SNAI2	0.00838112	0.951116
G3BP1	SNAPC2	0.120813	0.375109
G3BP1	SNAPC4	-0.11584	0.395225
G3BP1	SOX17	-0.269513	0.0445693
G3BP1	SOX2	0.0391782	0.774357
G3BP1	SOX4	-0.0657437	0.630228
G3BP1	SOX9	0.412064	0.00160204
G3BP1	SP2	0.25388	0.0590155
G3BP1	SPDEF	-0.0296544	0.828243
G3BP1	SPIB	-0.0680114	0.618449
G3BP1	SRC	0.199762	0.13992
G3BP1	SREBF1	0.102067	0.454142
G3BP1	SREBF2	-0.0932962	0.49403
G3BP1	SRF	0.196566	0.146503
G3BP1	SSRP1	0.128329	0.345902
G3BP1	STAT1	0.19429	0.151328
G3BP1	STAT2	-0.268471	0.0454321
G3BP1	STAT3	0.488613	0.000133079
G3BP1	STAT4	-0.250046	0.0630822
G3BP1	STAT5A	-0.275883	0.0395818
G3BP1	STAT5B	0.328555	0.0134252
G3BP1	STAT6	-0.31276	0.0189298
G3BP1	SUMO1	0.499841	8.77e-05
G3BP1	SUPT5H	-0.031401	0.818294
G3BP1	TAF1	-0.00963189	0.943832
G3BP1	TAL1	-0.0440755	0.747037
G3BP1	TAT	0.0989102	0.468291
G3BP1	TBL1XR1	0.613871	4.87e-07
G3BP1	TBP	-0.109193	0.423076
G3BP1	TCF12	0.288317	0.03117
G3BP1	TCF21	0.285074	0.0332052
G3BP1	TCF7	0.262219	0.0509001
G3BP1	TCF7L1	-0.0773552	0.57094
G3BP1	TCF7L2	0.00148749	0.991319
G3BP1	TEAD1	0.591585	1.58e-06
G3BP1	TEAD4	0.156529	0.249298
G3BP1	TERF1	0.398022	0.00238195
G3BP1	TERF2	0.369686	0.00504461
G3BP1	TFAP2A	-0.11615	0.393951
G3BP1	TFAP2C	-0.140809	0.300613
G3BP1	THAP11	0.324181	0.014791
G3BP1	TP53	-0.0157493	0.908282
G3BP1	TP63	0.34693	0.00880491
G3BP1	TP73	-0.144064	0.289463
G3BP1	TRIM28	0.172625	0.203284
G3BP1	TTF2	-0.0343081	0.801797
G3BP1	UBTF	0.156922	0.248097
G3BP1	USF2	0.165358	0.223255
G3BP1	VDR	-0.599367	1.06e-06
G3BP1	VEZF1	0.534326	2.22e-05
G3BP1	WHSC1	0.464813	0.000307269
G3BP1	WWTR1	-0.0862315	0.527438
G3BP1	XBP1	0.302307	0.0235432
G3BP1	YAP1	0.483751	0.000158679
G3BP1	YY1	0.550698	1.09e-05
G3BP1	ZBTB17	0.162503	0.23146
G3BP1	ZBTB33	0.210274	0.119825
G3BP2	ADNP	0.332444	0.0123033
G3BP2	AFF4	-0.188147	0.164942
G3BP2	AR	0.35154	0.00789027
G3BP2	ARID3A	-0.0940376	0.49059
G3BP2	ARNT	-0.136831	0.314611
G3BP2	ARNTL	0.256329	0.0565313
G3BP2	ASCL1	-0.151037	0.266503
G3BP2	ASH2L	0.236206	0.0796657
G3BP2	ATF1	0.68792	4.69e-09
G3BP2	ATF2	0.637102	1.3e-07
G3BP2	ATF3	0.227067	0.0923846
G3BP2	ATF4	0.268217	0.0456439
G3BP2	ATF7	0.193178	0.15373
G3BP2	BACH1	0.467467	0.000280737
G3BP2	BACH2	0.085908	0.528994
G3BP2	BATF	-0.09195	0.50031
G3BP2	BCL11A	0.140183	0.30279
G3BP2	BCL6	0.183099	0.176782
G3BP2	BHLHE40	0.585488	2.14e-06
G3BP2	BRCA1	-0.164357	0.226108
G3BP2	BRD1	0.444243	0.000603912
G3BP2	BRD2	0.227971	0.0910604
G3BP2	BRD3	0.157342	0.246816
G3BP2	BRD4	-0.0496224	0.716464
G3BP2	BRF1	-0.289703	0.0303325
G3BP2	BRF2	0.12823	0.346275
G3BP2	CBFB	0.48374	0.000158742
G3BP2	CBX2	0.340343	0.010271
G3BP2	CBX3	0.451349	0.000480478
G3BP2	CBX5	-0.0153928	0.910349
G3BP2	CBX7	-0.19692	0.145761
G3BP2	CBX8	-0.0796711	0.559432
G3BP2	CDK2	0.0107574	0.937281
G3BP2	CDK7	0.276344	0.0392399
G3BP2	CDK8	0.513908	5.1e-05
G3BP2	CDK9	0.420971	0.00123458
G3BP2	CDX2	0.0731066	0.592333
G3BP2	CEBPA	-0.330836	0.0127572
G3BP2	CEBPB	0.274663	0.0404994
G3BP2	CENPA	-0.23314	0.0837682
G3BP2	CHD1	0.497647	9.53e-05
G3BP2	CHD2	0.183726	0.175276
G3BP2	CHD7	0.272868	0.0418817
G3BP2	CHD8	-0.206049	0.127621
G3BP2	CIITA	-0.0788207	0.563645
G3BP2	CREBBP	0.390305	0.00294109
G3BP2	CTNNB1	0.163928	0.227339
G3BP2	CUX1	0.307832	0.0209991
G3BP2	DNMT1	0.105069	0.440904
G3BP2	DNMT3A	0.117224	0.389563
G3BP2	DYRK1A	0.43581	0.000787136
G3BP2	E2F1	-0.133606	0.32626
G3BP2	E2F3	-0.0588405	0.66664
G3BP2	E2F4	-0.321819	0.0155767
G3BP2	E2F6	-0.00167702	0.990213
G3BP2	EED	0.288194	0.0312453
G3BP2	EGR1	0.169374	0.212055
G3BP2	EGR2	0.291637	0.0291951
G3BP2	EHF	-0.05553	0.684383
G3BP2	EHMT2	-0.208937	0.122253
G3BP2	ELF1	0.548017	1.23e-05
G3BP2	ELF5	-0.0744878	0.585339
G3BP2	ELK1	0.0802837	0.556406
G3BP2	ELK4	-0.0466557	0.732764
G3BP2	ELL2	-0.0348228	0.798885
G3BP2	EMX1	0.0430618	0.752668
G3BP2	EP400	0.42307	0.00115987
G3BP2	EPAS1	0.162607	0.231156
G3BP2	EPO	-0.113127	0.406461
G3BP2	ERCC6	-0.0851754	0.532526
G3BP2	ERG	-0.124931	0.358925
G3BP2	ESR1	-0.22109	0.101525
G3BP2	ESRRA	-0.0112314	0.934524
G3BP2	ETS1	0.384133	0.00346901
G3BP2	ETV1	-0.182676	0.1778
G3BP2	EZH1	0.1441	0.289342
G3BP2	EZH2	-0.0392123	0.774166
G3BP2	FLI1	0.30812	0.0208731
G3BP2	FOS	0.168278	0.215073
G3BP2	FOSL1	-0.336883	0.0111223
G3BP2	FOSL2	0.168092	0.215588
G3BP2	FOXA1	-0.22445	0.0963041
G3BP2	FOXA2	-0.163244	0.22931
G3BP2	FOXM1	-0.0239496	0.860918
G3BP2	FOXO1	0.148052	0.276176
G3BP2	FOXO3	0.262951	0.0502331
G3BP2	FOXP3	-0.178907	0.187071
G3BP2	GABPA	0.0377661	0.782287
G3BP2	GATA2	-0.453162	0.000452882
G3BP2	GATA3	0.0333481	0.807236
G3BP2	GATA4	0.0492338	0.718592
G3BP2	GATA6	0.216022	0.109811
G3BP2	GATAD1	0.280858	0.0360155
G3BP2	GREB1	0.0957827	0.48254
G3BP2	GRHL2	-0.0336808	0.80535
G3BP2	GTF2B	0.315456	0.0178734
G3BP2	GTF2F1	0.274265	0.0408028
G3BP2	GTF2I	0.31613	0.0176173
G3BP2	H2AFX	-0.0273292	0.841529
G3BP2	HCFC1	-0.123851	0.363126
G3BP2	HDAC1	-0.0823444	0.546285
G3BP2	HDAC2	0.478362	0.000192261
G3BP2	HDAC3	0.10995	0.419848
G3BP2	HDAC6	-0.249861	0.0632836
G3BP2	HEY1	0.257468	0.0554046
G3BP2	HIF1A	0.415706	0.00144137
G3BP2	HIRA	0.406868	0.00185899
G3BP2	HNF1B	0.16481	0.224814
G3BP2	HNF4A	-0.302438	0.02348
G3BP2	HNF4G	-0.270153	0.0440457
G3BP2	HOXB13	0.21969	0.103764
G3BP2	HOXB7	-0.197246	0.145082
G3BP2	HOXC11	0.0208262	0.87891
G3BP2	HSF1	0.114215	0.401932
G3BP2	HSF2	0.588886	1.81e-06
G3BP2	IKZF1	-0.360139	0.00640313
G3BP2	IRF1	0.0484928	0.722656
G3BP2	IRF3	-0.109341	0.422442
G3BP2	IRF4	-0.406554	0.00187562
G3BP2	IRF5	-0.364873	0.00569398
G3BP2	JARID2	0.264636	0.0487256
G3BP2	JMJD1C	0.388646	0.00307553
G3BP2	JMJD6	0.16443	0.2259
G3BP2	JUN	0.265458	0.048004
G3BP2	JUNB	0.123112	0.366021
G3BP2	JUND	0.458351	0.000381683
G3BP2	KAT2B	0.66199	2.76e-08
G3BP2	KAT5	0.251957	0.0610278
G3BP2	KDM1A	0.283326	0.0343477
G3BP2	KDM3A	-0.220585	0.102328
G3BP2	KDM4C	0.11959	0.379996
G3BP2	KDM5A	0.48965	0.000128136
G3BP2	KDM5B	0.119582	0.380031
G3BP2	KDM5C	-0.273542	0.0413581
G3BP2	KDM6B	0.141764	0.297315
G3BP2	KLF11	0.443408	0.000620141
G3BP2	KLF4	0.196131	0.147416
G3BP2	KLF5	0.264389	0.0489443
G3BP2	LEF1	-0.130881	0.336312
G3BP2	LHX2	-0.20711	0.125628
G3BP2	LMNA	-0.203641	0.13223
G3BP2	LMNB1	-0.0317956	0.81605
G3BP2	LMO2	0.0148966	0.913228
G3BP2	LYL1	-0.0498591	0.715169
G3BP2	MAF	0.702107	1.64e-09
G3BP2	MAFF	0.255064	0.0578031
G3BP2	MAFK	0.0373524	0.784614
G3BP2	MAX	0.454392	0.000434996
G3BP2	MAZ	0.0732203	0.591756
G3BP2	MBD2	-0.131496	0.334026
G3BP2	MBD3	0.00874414	0.949002
G3BP2	MECP2	0.0209349	0.878283
G3BP2	MED12	-0.0554651	0.684732
G3BP2	MEF2A	0.478716	0.000189874
G3BP2	MEF2C	0.527184	2.99e-05
G3BP2	MEIS1	0.276514	0.0391141
G3BP2	MITF	0.498125	9.36e-05
G3BP2	MXI1	0.400312	0.00223533
G3BP2	MYB	-0.0762535	0.576453
G3BP2	MYBL2	-0.121903	0.370783
G3BP2	MYC	0.341542	0.00998927
G3BP2	MYH11	-0.0180616	0.894887
G3BP2	NANOG	-0.0686674	0.61506
G3BP2	NCAPG	-0.0414426	0.761689
G3BP2	NCOR2	-0.233817	0.0828483
G3BP2	NFATC1	0.210396	0.119606
G3BP2	NFE2	-0.19491	0.150003
G3BP2	NFIC	0.0381362	0.780206
G3BP2	NFYA	-0.0335443	0.806123
G3BP2	NFYB	0.501045	8.38e-05
G3BP2	NIPBL	0.518337	4.28e-05
G3BP2	NOTCH1	-0.184261	0.174003
G3BP2	NR1H2	0.162837	0.230489
G3BP2	NR2C2	0.0757805	0.578827
G3BP2	NR2F1	-0.280397	0.0363343
G3BP2	NR2F2	0.0788742	0.56338
G3BP2	NR3C1	0.538004	1.9e-05
G3BP2	NR4A1	0.373901	0.00453034
G3BP2	NR5A2	0.00105496	0.993843
G3BP2	NRF1	-0.350616	0.00806665
G3BP2	OGT	0.326767	0.0139698
G3BP2	PAF1	-0.0486979	0.72153
G3BP2	PAX3	-0.354084	0.00742176
G3BP2	PAX5	0.0871277	0.523139
G3BP2	PAX6	0.156663	0.248889
G3BP2	PBX1	0.369223	0.00510415
G3BP2	PBX3	-0.10275	0.451111
G3BP2	PDX1	-0.0326506	0.811193
G3BP2	PHF8	0.192529	0.155143
G3BP2	PIAS1	0.31781	0.0169921
G3BP2	PML	-0.518997	4.16e-05
G3BP2	POLR2B	0.512714	5.34e-05
G3BP2	POLR3D	0.100416	0.461512
G3BP2	POLR3G	0.0601103	0.659881
G3BP2	POU2F1	0.139131	0.306469
G3BP2	PPARD	0.17926	0.186188
G3BP2	PPARG	-0.62705	2.33e-07
G3BP2	PRDM1	-0.259645	0.0533018
G3BP2	PRKDC	0.56141	6.75e-06
G3BP2	RAG1	-0.00216506	0.987365
G3BP2	RARA	-0.000500138	0.997081
G3BP2	RARG	-0.222749	0.0989208
G3BP2	RB1	0.639537	1.12e-07
G3BP2	RBBP5	0.310613	0.0198092
G3BP2	RBL2	0.154526	0.255483
G3BP2	RBPJ	0.223604	0.0975987
G3BP2	RCOR1	0.579892	2.82e-06
G3BP2	RELA	0.31208	0.0192048
G3BP2	RFX2	0.292711	0.0285794
G3BP2	RFX5	-0.278173	0.0379058
G3BP2	RING1	-0.17654	0.193066
G3BP2	RNF2	0.103509	0.447754
G3BP2	RUNX1T1	-0.035924	0.792664
G3BP2	RXRA	0.287136	0.031899
G3BP2	RXRG	0.264837	0.0485486
G3BP2	RYBP	0.416526	0.00140726
G3BP2	SAP30	-0.257789	0.0550906
G3BP2	SCML2	-0.166354	0.22044
G3BP2	SETDB1	-0.0903823	0.507675
G3BP2	SF1	0.0654439	0.631792
G3BP2	SFMBT1	0.141837	0.297064
G3BP2	SFPQ	0.388625	0.00307725
G3BP2	SIRT6	-0.114025	0.402719
G3BP2	SIX5	-0.38916	0.00303329
G3BP2	SMAD1	0.400579	0.00221876
G3BP2	SMAD2	0.652357	5.11e-08
G3BP2	SMAD3	0.441253	0.000663919
G3BP2	SMAD4	0.542907	1.54e-05
G3BP2	SMARCA4	0.139468	0.305287
G3BP2	SMARCB1	0.0565045	0.679142
G3BP2	SMARCC1	0.58875	1.82e-06
G3BP2	SMARCC2	-0.277456	0.0384242
G3BP2	SMC1A	0.015726	0.908417
G3BP2	SMC3	0.492489	0.000115443
G3BP2	SNAI2	0.201797	0.135846
G3BP2	SNAPC2	0.051451	0.706479
G3BP2	SNAPC4	0.0249508	0.855166
G3BP2	SOX17	0.0881514	0.51825
G3BP2	SOX2	-0.129249	0.342424
G3BP2	SOX4	0.174988	0.197073
G3BP2	SOX9	-0.0366984	0.788298
G3BP2	SP2	0.106609	0.434196
G3BP2	SPDEF	-0.0985892	0.469743
G3BP2	SPIB	-0.0426527	0.754944
G3BP2	SRC	-0.106813	0.433314
G3BP2	SREBF1	0.187941	0.165413
G3BP2	SREBF2	-0.143333	0.291945
G3BP2	SRF	0.119673	0.379662
G3BP2	SSRP1	-0.0391348	0.774601
G3BP2	STAT1	0.305111	0.0222213
G3BP2	STAT2	-0.269533	0.0445527
G3BP2	STAT3	0.449027	0.000518026
[truncated: 5,568 more rows]

## Sheet: Table S8
Table S8. Univariate logistic regression of m6A regulators
ID	OR	low95	high95	pvalue
FMR1	0.01	0.001	0.03	0
RBM15B	0.02	0.001	0.4	0.01
IGF2BP3	0.14	0.03	0.68	0.01
HNRNPC	0.17	0.02	1.63	0.12
METTL3	0.27	0.05	1.5	0.14
IGF2BP2	1.81	0.48	6.78	0.38
YTHDF2	2.24	0.61	8.23	0.22
RBM15	10.64	1.71	66.19	0.01
ELAVL1	14.14	2.24	89.5	0
ZCCHC4	17.44	1.29	235.63	0.03
YTHDF3	18.5	3.99	85.8	0
PRRC2A	30.35	5.72	160.95	0
HNRNPA2B1	31.94	5.73	178.19	0
G3BP2	40.06	5.63	285.3	0
YTHDC2	43.91	3.94	489.32	0
CBLL1	57.17	2.64	1238.24	0.01
ZC3H13	76.66	6.81	862.5	0
WTAP	98.07	8.32	1155.35	0
YTHDF1	117.13	11.09	1236.59	0
EIF3A	137.08	17.4	1079.82	0
YTHDC1	144.23	8.87	2346.01	0
METTL5	145.53	13.27	1596.2	0
FTO	177.5	16.9	1864.74	0
LRPPRC	194.57	20.42	1853.75	0
G3BP1	1213.18	47.78	30806.2	0
PCIF1	2.99843e+06	643.51	13971140813	0

## Sheet:  Table S9
Table S9. LASSO regression coefficient
Gene	coefficient
FMR1	23.726
FTO	-2.94164
G3BP1	-6.1776
IGF2BP3	3.09043
LRPPRC	-19.1476
YTHDC1	-9.02537
ZCCHC4	-12.8035

## Sheet: Table S10
Table S10. Correlation between m6A regulators and immune related gene sets
gene	pathways	cor	p.value
CBLL1	ANTIGEN_PROCESSING_AND_PRESENTATION	-0.126913	0.351292
CBLL1	ARACHIDONIC_ACID_METABOLISM	-0.376801	0.00420385
CBLL1	B_CELL_RECEPTOR_SIGNALING_PATHWAY	-0.143186	0.292444
CBLL1	CHEMOKINE_SIGNALING_PATHWAY	-0.336127	0.0113162
CBLL1	COMPLEMENT_AND_COAGULATION_CASCADES	-0.167088	0.218381
CBLL1	CYTOKINE_CYTOKINE_RECEPTOR_INTERACTION	-0.211316	0.11796
CBLL1	ECM_RECEPTOR_INTERACTION	-0.42362	0.00114095
CBLL1	JAK_STAT_SIGNALING_PATHWAY	-0.0529044	0.698577
CBLL1	LEUKOCYTE_TRANSENDOTHELIAL_MIGRATION	-0.271884	0.0426555
CBLL1	LYSOSOME	-0.222788	0.0988594
CBLL1	NOD_LIKE_RECEPTOR_SIGNALING_PATHWAY	-0.216836	0.108446
CBLL1	RIG_I_LIKE_RECEPTOR_SIGNALING_PATHWAY	0.217143	0.107935
CBLL1	T_CELL_RECEPTOR_SIGNALING_PATHWAY	-0.0878358	0.519754
CBLL1	TGF_BETA_SIGNALING_PATHWAY	0.0598282	0.66138
CBLL1	TOLL_LIKE_RECEPTOR_SIGNALING_PATHWAY	-0.177773	0.189926
CBLL1	VEGF_SIGNALING_PATHWAY	-0.0825535	0.545263
CBLL1	ANGIOGENESIS	-0.287489	0.0316794
CBLL1	IL2_STAT5_SIGNALING	-0.316024	0.0176571
CBLL1	IL6_JAK_STAT3_SIGNALING	-0.255233	0.0576326
CBLL1	INFLAMMATORY_RESPONSE	-0.278865	0.037411
CBLL1	INTERFERON_ALPHA_RESPONSE	-0.117569	0.388161
CBLL1	INTERFERON_GAMMA_RESPONSE	-0.189027	0.162939
CBLL1	TNFA_SIGNALING_VIA_NFKB	-0.110454	0.41771
EIF3A	ANTIGEN_PROCESSING_AND_PRESENTATION	-0.338773	0.01065
EIF3A	ARACHIDONIC_ACID_METABOLISM	-0.552052	1.03075e-05
EIF3A	B_CELL_RECEPTOR_SIGNALING_PATHWAY	0.0210348	0.877707
EIF3A	CHEMOKINE_SIGNALING_PATHWAY	-0.391187	0.0028718
EIF3A	COMPLEMENT_AND_COAGULATION_CASCADES	-0.542105	1.59364e-05
EIF3A	CYTOKINE_CYTOKINE_RECEPTOR_INTERACTION	-0.563722	6.0709e-06
EIF3A	ECM_RECEPTOR_INTERACTION	-0.379511	0.00391769
EIF3A	JAK_STAT_SIGNALING_PATHWAY	-0.507505	6.5468e-05
EIF3A	LEUKOCYTE_TRANSENDOTHELIAL_MIGRATION	-0.265394	0.0480595
EIF3A	LYSOSOME	0.106345	0.435343
EIF3A	NOD_LIKE_RECEPTOR_SIGNALING_PATHWAY	-0.320634	0.0159842
EIF3A	RIG_I_LIKE_RECEPTOR_SIGNALING_PATHWAY	0.025197	0.853752
EIF3A	T_CELL_RECEPTOR_SIGNALING_PATHWAY	-0.160523	0.237272
EIF3A	TGF_BETA_SIGNALING_PATHWAY	0.212695	0.115527
EIF3A	TOLL_LIKE_RECEPTOR_SIGNALING_PATHWAY	-0.435754	0.0007885
EIF3A	VEGF_SIGNALING_PATHWAY	-0.157547	0.246194
EIF3A	ANGIOGENESIS	-0.226924	0.092596
EIF3A	IL2_STAT5_SIGNALING	-0.33632	0.0112665
EIF3A	IL6_JAK_STAT3_SIGNALING	-0.391678	0.00283388
EIF3A	INFLAMMATORY_RESPONSE	-0.518291	4.28404e-05
EIF3A	INTERFERON_ALPHA_RESPONSE	-0.273547	0.0413544
EIF3A	INTERFERON_GAMMA_RESPONSE	-0.317118	0.0172472
EIF3A	TNFA_SIGNALING_VIA_NFKB	-0.165893	0.22174
ELAVL1	ANTIGEN_PROCESSING_AND_PRESENTATION	-0.521717	3.73286e-05
ELAVL1	ARACHIDONIC_ACID_METABOLISM	-0.698496	2.1599e-09
ELAVL1	B_CELL_RECEPTOR_SIGNALING_PATHWAY	0.433795	0.00083775
ELAVL1	CHEMOKINE_SIGNALING_PATHWAY	-0.089943	0.509749
ELAVL1	COMPLEMENT_AND_COAGULATION_CASCADES	-0.571758	4.16674e-06
ELAVL1	CYTOKINE_CYTOKINE_RECEPTOR_INTERACTION	-0.710497	8.5859e-10
ELAVL1	ECM_RECEPTOR_INTERACTION	-0.255924	0.056936
ELAVL1	JAK_STAT_SIGNALING_PATHWAY	-0.613129	5.07533e-07
ELAVL1	LEUKOCYTE_TRANSENDOTHELIAL_MIGRATION	0.0821065	0.547449
ELAVL1	LYSOSOME	0.328783	0.0133571
ELAVL1	NOD_LIKE_RECEPTOR_SIGNALING_PATHWAY	-0.399145	0.00230903
ELAVL1	RIG_I_LIKE_RECEPTOR_SIGNALING_PATHWAY	-0.333946	0.0118923
ELAVL1	T_CELL_RECEPTOR_SIGNALING_PATHWAY	0.100792	0.459826
ELAVL1	TGF_BETA_SIGNALING_PATHWAY	0.329536	0.0131343
ELAVL1	TOLL_LIKE_RECEPTOR_SIGNALING_PATHWAY	-0.510099	5.91968e-05
ELAVL1	VEGF_SIGNALING_PATHWAY	0.341048	0.0101045
ELAVL1	ANGIOGENESIS	0.00616903	0.964008
ELAVL1	IL2_STAT5_SIGNALING	-0.0808416	0.553657
ELAVL1	IL6_JAK_STAT3_SIGNALING	-0.221307	0.101181
ELAVL1	INFLAMMATORY_RESPONSE	-0.485805	0.000147364
ELAVL1	INTERFERON_ALPHA_RESPONSE	-0.23929	0.0757005
ELAVL1	INTERFERON_GAMMA_RESPONSE	-0.249262	0.0639406
ELAVL1	TNFA_SIGNALING_VIA_NFKB	-0.0574693	0.673968
FMR1	ANTIGEN_PROCESSING_AND_PRESENTATION	-0.0101392	0.940879
FMR1	ARACHIDONIC_ACID_METABOLISM	-0.0855105	0.530909
FMR1	B_CELL_RECEPTOR_SIGNALING_PATHWAY	-0.114828	0.399393
FMR1	CHEMOKINE_SIGNALING_PATHWAY	-0.109138	0.423312
FMR1	COMPLEMENT_AND_COAGULATION_CASCADES	-0.101289	0.457607
FMR1	CYTOKINE_CYTOKINE_RECEPTOR_INTERACTION	-0.269532	0.0445532
FMR1	ECM_RECEPTOR_INTERACTION	-0.0178525	0.896097
FMR1	JAK_STAT_SIGNALING_PATHWAY	-0.09663	0.478657
FMR1	LEUKOCYTE_TRANSENDOTHELIAL_MIGRATION	0.163571	0.228366
FMR1	LYSOSOME	0.0935862	0.492683
FMR1	NOD_LIKE_RECEPTOR_SIGNALING_PATHWAY	0.111803	0.412011
FMR1	RIG_I_LIKE_RECEPTOR_SIGNALING_PATHWAY	-0.13265	0.329764
FMR1	T_CELL_RECEPTOR_SIGNALING_PATHWAY	-0.151052	0.266453
FMR1	TGF_BETA_SIGNALING_PATHWAY	0.405407	0.0019376
FMR1	TOLL_LIKE_RECEPTOR_SIGNALING_PATHWAY	-0.0664312	0.626647
FMR1	VEGF_SIGNALING_PATHWAY	-0.368489	0.00519976
FMR1	ANGIOGENESIS	0.411553	0.0016258
FMR1	IL2_STAT5_SIGNALING	0.109127	0.423357
FMR1	IL6_JAK_STAT3_SIGNALING	-0.167078	0.21841
FMR1	INFLAMMATORY_RESPONSE	0.0603174	0.658781
FMR1	INTERFERON_ALPHA_RESPONSE	0.281065	0.0358731
FMR1	INTERFERON_GAMMA_RESPONSE	0.276387	0.039208
FMR1	TNFA_SIGNALING_VIA_NFKB	0.282044	0.035206
FTO	ANTIGEN_PROCESSING_AND_PRESENTATION	-0.368249	0.00523139
FTO	ARACHIDONIC_ACID_METABOLISM	-0.495926	0.000101622
FTO	B_CELL_RECEPTOR_SIGNALING_PATHWAY	0.0849318	0.533703
FTO	CHEMOKINE_SIGNALING_PATHWAY	-0.14278	0.293828
FTO	COMPLEMENT_AND_COAGULATION_CASCADES	-0.534502	2.20314e-05
FTO	CYTOKINE_CYTOKINE_RECEPTOR_INTERACTION	-0.543481	1.50165e-05
FTO	ECM_RECEPTOR_INTERACTION	-0.471011	0.000248555
FTO	JAK_STAT_SIGNALING_PATHWAY	-0.483035	0.000162813
FTO	LEUKOCYTE_TRANSENDOTHELIAL_MIGRATION	-0.132041	0.332008
FTO	LYSOSOME	0.196942	0.145716
FTO	NOD_LIKE_RECEPTOR_SIGNALING_PATHWAY	-0.352172	0.00777145
FTO	RIG_I_LIKE_RECEPTOR_SIGNALING_PATHWAY	-0.181556	0.180519
FTO	T_CELL_RECEPTOR_SIGNALING_PATHWAY	-0.0331721	0.808234
FTO	TGF_BETA_SIGNALING_PATHWAY	0.229677	0.0886
FTO	TOLL_LIKE_RECEPTOR_SIGNALING_PATHWAY	-0.358474	0.00667022
FTO	VEGF_SIGNALING_PATHWAY	0.155217	0.253339
FTO	ANGIOGENESIS	-0.166411	0.220279
FTO	IL2_STAT5_SIGNALING	-0.263691	0.0495667
FTO	IL6_JAK_STAT3_SIGNALING	-0.314033	0.0184248
FTO	INFLAMMATORY_RESPONSE	-0.468964	0.000266707
FTO	INTERFERON_ALPHA_RESPONSE	-0.228934	0.0896654
FTO	INTERFERON_GAMMA_RESPONSE	-0.272506	0.0421654
FTO	TNFA_SIGNALING_VIA_NFKB	-0.139113	0.306532
G3BP1	ANTIGEN_PROCESSING_AND_PRESENTATION	-0.0458877	0.737004
G3BP1	ARACHIDONIC_ACID_METABOLISM	-0.347693	0.00864746
G3BP1	B_CELL_RECEPTOR_SIGNALING_PATHWAY	-0.150769	0.267362
G3BP1	CHEMOKINE_SIGNALING_PATHWAY	-0.35854	0.00665942
G3BP1	COMPLEMENT_AND_COAGULATION_CASCADES	-0.349643	0.00825602
G3BP1	CYTOKINE_CYTOKINE_RECEPTOR_INTERACTION	-0.266724	0.0469087
G3BP1	ECM_RECEPTOR_INTERACTION	-0.397261	0.0024326
G3BP1	JAK_STAT_SIGNALING_PATHWAY	-0.0731719	0.592002
G3BP1	LEUKOCYTE_TRANSENDOTHELIAL_MIGRATION	-0.378154	0.00405871
G3BP1	LYSOSOME	-0.0531878	0.69704
G3BP1	NOD_LIKE_RECEPTOR_SIGNALING_PATHWAY	-0.0644013	0.637244
G3BP1	RIG_I_LIKE_RECEPTOR_SIGNALING_PATHWAY	0.22853	0.0902489
G3BP1	T_CELL_RECEPTOR_SIGNALING_PATHWAY	-0.0938077	0.491656
G3BP1	TGF_BETA_SIGNALING_PATHWAY	0.230142	0.0879388
G3BP1	TOLL_LIKE_RECEPTOR_SIGNALING_PATHWAY	-0.120832	0.375033
G3BP1	VEGF_SIGNALING_PATHWAY	0.0870792	0.523371
G3BP1	ANGIOGENESIS	-0.285814	0.0327314
G3BP1	IL2_STAT5_SIGNALING	-0.245008	0.0687643
G3BP1	IL6_JAK_STAT3_SIGNALING	-0.29461	0.027517
G3BP1	INFLAMMATORY_RESPONSE	-0.3034	0.0230202
G3BP1	INTERFERON_ALPHA_RESPONSE	-0.221684	0.100586
G3BP1	INTERFERON_GAMMA_RESPONSE	-0.215945	0.109941
G3BP1	TNFA_SIGNALING_VIA_NFKB	0.0370446	0.786347
G3BP2	ANTIGEN_PROCESSING_AND_PRESENTATION	-0.169786	0.210931
G3BP2	ARACHIDONIC_ACID_METABOLISM	-0.376282	0.00426062
G3BP2	B_CELL_RECEPTOR_SIGNALING_PATHWAY	-0.0176127	0.897485
G3BP2	CHEMOKINE_SIGNALING_PATHWAY	-0.161174	0.23535
G3BP2	COMPLEMENT_AND_COAGULATION_CASCADES	-0.432274	0.000877888
G3BP2	CYTOKINE_CYTOKINE_RECEPTOR_INTERACTION	-0.356854	0.00693943
G3BP2	ECM_RECEPTOR_INTERACTION	-0.289429	0.0304966
G3BP2	JAK_STAT_SIGNALING_PATHWAY	-0.127354	0.349607
G3BP2	LEUKOCYTE_TRANSENDOTHELIAL_MIGRATION	-0.0327078	0.810868
G3BP2	LYSOSOME	0.108153	0.427535
G3BP2	NOD_LIKE_RECEPTOR_SIGNALING_PATHWAY	-0.132044	0.331999
G3BP2	RIG_I_LIKE_RECEPTOR_SIGNALING_PATHWAY	0.0254269	0.852433
G3BP2	T_CELL_RECEPTOR_SIGNALING_PATHWAY	0.0604019	0.658333
G3BP2	TGF_BETA_SIGNALING_PATHWAY	0.373992	0.00451977
G3BP2	TOLL_LIKE_RECEPTOR_SIGNALING_PATHWAY	-0.151259	0.265793
G3BP2	VEGF_SIGNALING_PATHWAY	0.14016	0.302869
G3BP2	ANGIOGENESIS	0.0137595	0.919829
G3BP2	IL2_STAT5_SIGNALING	-0.106864	0.433096
G3BP2	IL6_JAK_STAT3_SIGNALING	-0.181786	0.179959
G3BP2	INFLAMMATORY_RESPONSE	-0.207331	0.125216
G3BP2	INTERFERON_ALPHA_RESPONSE	-0.16671	0.219438
G3BP2	INTERFERON_GAMMA_RESPONSE	-0.136227	0.316774
G3BP2	TNFA_SIGNALING_VIA_NFKB	0.204503	0.130567
HNRNPA2B1	ANTIGEN_PROCESSING_AND_PRESENTATION	-0.400919	0.00219787
HNRNPA2B1	ARACHIDONIC_ACID_METABOLISM	-0.570837	4.35252e-06
HNRNPA2B1	B_CELL_RECEPTOR_SIGNALING_PATHWAY	0.0639642	0.639536
HNRNPA2B1	CHEMOKINE_SIGNALING_PATHWAY	-0.375329	0.00436687
HNRNPA2B1	COMPLEMENT_AND_COAGULATION_CASCADES	-0.433621	0.000842244
HNRNPA2B1	CYTOKINE_CYTOKINE_RECEPTOR_INTERACTION	-0.67039	1.58655e-08
HNRNPA2B1	ECM_RECEPTOR_INTERACTION	-0.214435	0.112509
HNRNPA2B1	JAK_STAT_SIGNALING_PATHWAY	-0.570112	4.50433e-06
HNRNPA2B1	LEUKOCYTE_TRANSENDOTHELIAL_MIGRATION	-0.041804	0.759673
HNRNPA2B1	LYSOSOME	0.149868	0.270263
HNRNPA2B1	NOD_LIKE_RECEPTOR_SIGNALING_PATHWAY	-0.367787	0.0052927
HNRNPA2B1	RIG_I_LIKE_RECEPTOR_SIGNALING_PATHWAY	-0.231451	0.0860991
HNRNPA2B1	T_CELL_RECEPTOR_SIGNALING_PATHWAY	-0.273283	0.0415593
HNRNPA2B1	TGF_BETA_SIGNALING_PATHWAY	0.261665	0.0514092
HNRNPA2B1	TOLL_LIKE_RECEPTOR_SIGNALING_PATHWAY	-0.594948	1.32745e-06
HNRNPA2B1	VEGF_SIGNALING_PATHWAY	-0.0983857	0.470664
HNRNPA2B1	ANGIOGENESIS	0.0555474	0.684289
HNRNPA2B1	IL2_STAT5_SIGNALING	-0.168962	0.213187
HNRNPA2B1	IL6_JAK_STAT3_SIGNALING	-0.346024	0.00899496
HNRNPA2B1	INFLAMMATORY_RESPONSE	-0.517449	4.43055e-05
HNRNPA2B1	INTERFERON_ALPHA_RESPONSE	-0.197172	0.145237
HNRNPA2B1	INTERFERON_GAMMA_RESPONSE	-0.220733	0.102092
HNRNPA2B1	TNFA_SIGNALING_VIA_NFKB	-0.198025	0.14347
HNRNPC	ANTIGEN_PROCESSING_AND_PRESENTATION	-0.293611	0.0280717
HNRNPC	ARACHIDONIC_ACID_METABOLISM	-0.519749	4.04092e-05
HNRNPC	B_CELL_RECEPTOR_SIGNALING_PATHWAY	0.306544	0.02157
HNRNPC	CHEMOKINE_SIGNALING_PATHWAY	0.00760782	0.955622
HNRNPC	COMPLEMENT_AND_COAGULATION_CASCADES	-0.266756	0.0468819
HNRNPC	CYTOKINE_CYTOKINE_RECEPTOR_INTERACTION	-0.55107	1.07671e-05
HNRNPC	ECM_RECEPTOR_INTERACTION	-0.161612	0.234064
HNRNPC	JAK_STAT_SIGNALING_PATHWAY	-0.458897	0.000374807
HNRNPC	LEUKOCYTE_TRANSENDOTHELIAL_MIGRATION	0.326603	0.0140208
HNRNPC	LYSOSOME	0.379326	0.00393661
HNRNPC	NOD_LIKE_RECEPTOR_SIGNALING_PATHWAY	-0.277066	0.038709
HNRNPC	RIG_I_LIKE_RECEPTOR_SIGNALING_PATHWAY	-0.392725	0.00275441
HNRNPC	T_CELL_RECEPTOR_SIGNALING_PATHWAY	0.0049346	0.971207
HNRNPC	TGF_BETA_SIGNALING_PATHWAY	0.19373	0.152533
HNRNPC	TOLL_LIKE_RECEPTOR_SIGNALING_PATHWAY	-0.380973	0.00377053
HNRNPC	VEGF_SIGNALING_PATHWAY	0.181993	0.179454
HNRNPC	ANGIOGENESIS	0.290589	0.029807
HNRNPC	IL2_STAT5_SIGNALING	0.103559	0.447534
HNRNPC	IL6_JAK_STAT3_SIGNALING	-0.0260895	0.848631
HNRNPC	INFLAMMATORY_RESPONSE	-0.267615	0.0461508
HNRNPC	INTERFERON_ALPHA_RESPONSE	0.0686966	0.614909
HNRNPC	INTERFERON_GAMMA_RESPONSE	0.04822	0.724154
HNRNPC	TNFA_SIGNALING_VIA_NFKB	0.0304096	0.823938
IGF2BP2	ANTIGEN_PROCESSING_AND_PRESENTATION	0.00670642	0.960876
IGF2BP2	ARACHIDONIC_ACID_METABOLISM	0.0176486	0.897278
IGF2BP2	B_CELL_RECEPTOR_SIGNALING_PATHWAY	-0.0558231	0.682805
IGF2BP2	CHEMOKINE_SIGNALING_PATHWAY	-0.228794	0.0898663
IGF2BP2	COMPLEMENT_AND_COAGULATION_CASCADES	-0.175453	0.195866
IGF2BP2	CYTOKINE_CYTOKINE_RECEPTOR_INTERACTION	-0.0463464	0.73447
IGF2BP2	ECM_RECEPTOR_INTERACTION	-0.313827	0.0185056
IGF2BP2	JAK_STAT_SIGNALING_PATHWAY	0.00785168	0.954201
IGF2BP2	LEUKOCYTE_TRANSENDOTHELIAL_MIGRATION	-0.257191	0.0556769
IGF2BP2	LYSOSOME	-0.209183	0.121804
IGF2BP2	NOD_LIKE_RECEPTOR_SIGNALING_PATHWAY	0.0566976	0.678105
IGF2BP2	RIG_I_LIKE_RECEPTOR_SIGNALING_PATHWAY	0.0337299	0.805072
IGF2BP2	T_CELL_RECEPTOR_SIGNALING_PATHWAY	-0.0564549	0.679408
IGF2BP2	TGF_BETA_SIGNALING_PATHWAY	-0.252701	0.0602424
IGF2BP2	TOLL_LIKE_RECEPTOR_SIGNALING_PATHWAY	-0.010505	0.93875
IGF2BP2	VEGF_SIGNALING_PATHWAY	-0.152973	0.260349
IGF2BP2	ANGIOGENESIS	-0.0547559	0.688557
IGF2BP2	IL2_STAT5_SIGNALING	-0.20707	0.125702
IGF2BP2	IL6_JAK_STAT3_SIGNALING	-0.237449	0.0780482
IGF2BP2	INFLAMMATORY_RESPONSE	0.0213772	0.875732
IGF2BP2	INTERFERON_ALPHA_RESPONSE	0.124678	0.359909
IGF2BP2	INTERFERON_GAMMA_RESPONSE	0.113143	0.406393
IGF2BP2	TNFA_SIGNALING_VIA_NFKB	-0.00268511	0.98433
IGF2BP3	ANTIGEN_PROCESSING_AND_PRESENTATION	-0.0116498	0.93209
IGF2BP3	ARACHIDONIC_ACID_METABOLISM	0.0184672	0.89254
IGF2BP3	B_CELL_RECEPTOR_SIGNALING_PATHWAY	-0.0317993	0.816029
IGF2BP3	CHEMOKINE_SIGNALING_PATHWAY	0.0239696	0.860803
IGF2BP3	COMPLEMENT_AND_COAGULATION_CASCADES	-0.150536	0.268111
IGF2BP3	CYTOKINE_CYTOKINE_RECEPTOR_INTERACTION	0.090298	0.508073
IGF2BP3	ECM_RECEPTOR_INTERACTION	-0.0974393	0.474964
IGF2BP3	JAK_STAT_SIGNALING_PATHWAY	0.0954867	0.483901
IGF2BP3	LEUKOCYTE_TRANSENDOTHELIAL_MIGRATION	-0.0959522	0.481762
IGF2BP3	LYSOSOME	-0.189186	0.162579
IGF2BP3	NOD_LIKE_RECEPTOR_SIGNALING_PATHWAY	0.190092	0.160538
IGF2BP3	RIG_I_LIKE_RECEPTOR_SIGNALING_PATHWAY	-0.121247	0.373382
IGF2BP3	T_CELL_RECEPTOR_SIGNALING_PATHWAY	0.120913	0.374709
IGF2BP3	TGF_BETA_SIGNALING_PATHWAY	-0.0544798	0.690047
IGF2BP3	TOLL_LIKE_RECEPTOR_SIGNALING_PATHWAY	0.0841703	0.537391
IGF2BP3	VEGF_SIGNALING_PATHWAY	-0.137522	0.312149
IGF2BP3	ANGIOGENESIS	0.00825054	0.951877
IGF2BP3	IL2_STAT5_SIGNALING	0.03688	0.787274
IGF2BP3	IL6_JAK_STAT3_SIGNALING	-0.0767038	0.574197
IGF2BP3	INFLAMMATORY_RESPONSE	0.221736	0.100505
IGF2BP3	INTERFERON_ALPHA_RESPONSE	0.0270097	0.843359
IGF2BP3	INTERFERON_GAMMA_RESPONSE	0.0831305	0.542447
IGF2BP3	TNFA_SIGNALING_VIA_NFKB	0.204056	0.131428
LRPPRC	ANTIGEN_PROCESSING_AND_PRESENTATION	-0.483731	0.000158793
LRPPRC	ARACHIDONIC_ACID_METABOLISM	-0.555077	9.0028e-06
LRPPRC	B_CELL_RECEPTOR_SIGNALING_PATHWAY	-0.064827	0.635016
LRPPRC	CHEMOKINE_SIGNALING_PATHWAY	-0.465023	0.000305092
LRPPRC	COMPLEMENT_AND_COAGULATION_CASCADES	-0.558468	7.72363e-06
LRPPRC	CYTOKINE_CYTOKINE_RECEPTOR_INTERACTION	-0.68757	4.81435e-09
LRPPRC	ECM_RECEPTOR_INTERACTION	-0.368161	0.00524298
LRPPRC	JAK_STAT_SIGNALING_PATHWAY	-0.447661	0.000541342
LRPPRC	LEUKOCYTE_TRANSENDOTHELIAL_MIGRATION	-0.118308	0.385162
LRPPRC	LYSOSOME	0.108369	0.426606
LRPPRC	NOD_LIKE_RECEPTOR_SIGNALING_PATHWAY	-0.404411	0.00199286
LRPPRC	RIG_I_LIKE_RECEPTOR_SIGNALING_PATHWAY	-0.210783	0.118912
LRPPRC	T_CELL_RECEPTOR_SIGNALING_PATHWAY	-0.264741	0.0486331
LRPPRC	TGF_BETA_SIGNALING_PATHWAY	0.171598	0.206027
LRPPRC	TOLL_LIKE_RECEPTOR_SIGNALING_PATHWAY	-0.531291	2.52016e-05
LRPPRC	VEGF_SIGNALING_PATHWAY	0.0748322	0.583601
LRPPRC	ANGIOGENESIS	-0.0907351	0.506013
LRPPRC	IL2_STAT5_SIGNALING	-0.37771	0.00410581
LRPPRC	IL6_JAK_STAT3_SIGNALING	-0.544141	1.45932e-05
LRPPRC	INFLAMMATORY_RESPONSE	-0.564203	5.93732e-06
LRPPRC	INTERFERON_ALPHA_RESPONSE	-0.258228	0.0546631
LRPPRC	INTERFERON_GAMMA_RESPONSE	-0.309379	0.0203299
LRPPRC	TNFA_SIGNALING_VIA_NFKB	-0.21061	0.119222
METTL3	ANTIGEN_PROCESSING_AND_PRESENTATION	-0.195833	0.148043
METTL3	ARACHIDONIC_ACID_METABOLISM	-0.290777	0.0296965
METTL3	B_CELL_RECEPTOR_SIGNALING_PATHWAY	-0.0467351	0.732327
METTL3	CHEMOKINE_SIGNALING_PATHWAY	-0.337694	0.0109175
METTL3	COMPLEMENT_AND_COAGULATION_CASCADES	0.0311791	0.819556
METTL3	CYTOKINE_CYTOKINE_RECEPTOR_INTERACTION	-0.329946	0.0130142
METTL3	ECM_RECEPTOR_INTERACTION	0.17734	0.191025
METTL3	JAK_STAT_SIGNALING_PATHWAY	-0.241344	0.073148
METTL3	LEUKOCYTE_TRANSENDOTHELIAL_MIGRATION	0.10253	0.452085
METTL3	LYSOSOME	-0.164214	0.226517
METTL3	NOD_LIKE_RECEPTOR_SIGNALING_PATHWAY	-0.183471	0.175887
METTL3	RIG_I_LIKE_RECEPTOR_SIGNALING_PATHWAY	-0.19319	0.153703
METTL3	T_CELL_RECEPTOR_SIGNALING_PATHWAY	-0.289308	0.0305695
METTL3	TGF_BETA_SIGNALING_PATHWAY	0.0629468	0.644882
METTL3	TOLL_LIKE_RECEPTOR_SIGNALING_PATHWAY	-0.394017	0.00265911
METTL3	VEGF_SIGNALING_PATHWAY	-0.26342	0.0498103
METTL3	ANGIOGENESIS	0.130894	0.336265
METTL3	IL2_STAT5_SIGNALING	-0.0825982	0.545044
METTL3	IL6_JAK_STAT3_SIGNALING	-0.226481	0.0932511
METTL3	INFLAMMATORY_RESPONSE	-0.23528	0.0808874
METTL3	INTERFERON_ALPHA_RESPONSE	0.165189	0.223735
METTL3	INTERFERON_GAMMA_RESPONSE	0.0733947	0.590871
METTL3	TNFA_SIGNALING_VIA_NFKB	-0.238409	0.0768171
METTL5	ANTIGEN_PROCESSING_AND_PRESENTATION	-0.537418	1.94758e-05
METTL5	ARACHIDONIC_ACID_METABOLISM	-0.645403	7.86726e-08
METTL5	B_CELL_RECEPTOR_SIGNALING_PATHWAY	0.0386075	0.777559
METTL5	CHEMOKINE_SIGNALING_PATHWAY	-0.376919	0.00419096
METTL5	COMPLEMENT_AND_COAGULATION_CASCADES	-0.608476	6.52863e-07
METTL5	CYTOKINE_CYTOKINE_RECEPTOR_INTERACTION	-0.63971	1.11042e-07
METTL5	ECM_RECEPTOR_INTERACTION	-0.449149	0.000515999
METTL5	JAK_STAT_SIGNALING_PATHWAY	-0.512127	5.46845e-05
METTL5	LEUKOCYTE_TRANSENDOTHELIAL_MIGRATION	-0.284622	0.0334979
METTL5	LYSOSOME	-0.0568065	0.67752
METTL5	NOD_LIKE_RECEPTOR_SIGNALING_PATHWAY	-0.563564	6.11543e-06
METTL5	RIG_I_LIKE_RECEPTOR_SIGNALING_PATHWAY	-0.271084	0.0432934
METTL5	T_CELL_RECEPTOR_SIGNALING_PATHWAY	-0.1383	0.309392
METTL5	TGF_BETA_SIGNALING_PATHWAY	0.191425	0.157569
METTL5	TOLL_LIKE_RECEPTOR_SIGNALING_PATHWAY	-0.586794	2.00484e-06
METTL5	VEGF_SIGNALING_PATHWAY	0.0283175	0.835876
METTL5	ANGIOGENESIS	-0.199338	0.14078
METTL5	IL2_STAT5_SIGNALING	-0.384878	0.00340114
METTL5	IL6_JAK_STAT3_SIGNALING	-0.530262	2.63039e-05
METTL5	INFLAMMATORY_RESPONSE	-0.617374	4.01947e-07
METTL5	INTERFERON_ALPHA_RESPONSE	-0.380977	0.0037701
METTL5	INTERFERON_GAMMA_RESPONSE	-0.425319	0.00108433
METTL5	TNFA_SIGNALING_VIA_NFKB	-0.231894	0.0854823
PCIF1	ANTIGEN_PROCESSING_AND_PRESENTATION	-0.315329	0.0179221
PCIF1	ARACHIDONIC_ACID_METABOLISM	-0.440407	0.000681836
PCIF1	B_CELL_RECEPTOR_SIGNALING_PATHWAY	0.012242	0.928646
PCIF1	CHEMOKINE_SIGNALING_PATHWAY	-0.260511	0.0524835
PCIF1	COMPLEMENT_AND_COAGULATION_CASCADES	-0.385074	0.00338351
PCIF1	CYTOKINE_CYTOKINE_RECEPTOR_INTERACTION	-0.307625	0.0210901
PCIF1	ECM_RECEPTOR_INTERACTION	-0.415337	0.00145697
PCIF1	JAK_STAT_SIGNALING_PATHWAY	-0.256535	0.0563261
PCIF1	LEUKOCYTE_TRANSENDOTHELIAL_MIGRATION	-0.398897	0.00232495
PCIF1	LYSOSOME	-0.179977	0.184403
PCIF1	NOD_LIKE_RECEPTOR_SIGNALING_PATHWAY	-0.387496	0.00317185
PCIF1	RIG_I_LIKE_RECEPTOR_SIGNALING_PATHWAY	0.17289	0.202582
PCIF1	T_CELL_RECEPTOR_SIGNALING_PATHWAY	-0.0433681	0.750965
PCIF1	TGF_BETA_SIGNALING_PATHWAY	-0.0497697	0.715658
PCIF1	TOLL_LIKE_RECEPTOR_SIGNALING_PATHWAY	-0.320048	0.016189
PCIF1	VEGF_SIGNALING_PATHWAY	0.297948	0.0257295
PCIF1	ANGIOGENESIS	-0.515775	4.73563e-05
PCIF1	IL2_STAT5_SIGNALING	-0.482737	0.00016456
PCIF1	IL6_JAK_STAT3_SIGNALING	-0.402503	0.00210264
PCIF1	INFLAMMATORY_RESPONSE	-0.576425	3.33316e-06
PCIF1	INTERFERON_ALPHA_RESPONSE	-0.415894	0.00143347
PCIF1	INTERFERON_GAMMA_RESPONSE	-0.507441	6.56315e-05
PCIF1	TNFA_SIGNALING_VIA_NFKB	-0.40326	0.00205845
PRRC2A	ANTIGEN_PROCESSING_AND_PRESENTATION	-0.457979	0.000386429
PRRC2A	ARACHIDONIC_ACID_METABOLISM	-0.419735	0.00128057
PRRC2A	B_CELL_RECEPTOR_SIGNALING_PATHWAY	0.467204	0.000283269
PRRC2A	CHEMOKINE_SIGNALING_PATHWAY	-0.0385534	0.777863
PRRC2A	COMPLEMENT_AND_COAGULATION_CASCADES	-0.263747	0.0495163
PRRC2A	CYTOKINE_CYTOKINE_RECEPTOR_INTERACTION	-0.392879	0.00274288
PRRC2A	ECM_RECEPTOR_INTERACTION	-0.0449672	0.742095
PRRC2A	JAK_STAT_SIGNALING_PATHWAY	-0.50863	6.26788e-05
PRRC2A	LEUKOCYTE_TRANSENDOTHELIAL_MIGRATION	0.00348532	0.979661
PRRC2A	LYSOSOME	0.131188	0.335169
PRRC2A	NOD_LIKE_RECEPTOR_SIGNALING_PATHWAY	-0.46031	0.000357555
PRRC2A	RIG_I_LIKE_RECEPTOR_SIGNALING_PATHWAY	-0.320266	0.0161126
PRRC2A	T_CELL_RECEPTOR_SIGNALING_PATHWAY	0.0851623	0.53259
PRRC2A	TGF_BETA_SIGNALING_PATHWAY	-0.0755244	0.580115
PRRC2A	TOLL_LIKE_RECEPTOR_SIGNALING_PATHWAY	-0.411245	0.00164032
PRRC2A	VEGF_SIGNALING_PATHWAY	0.46498	0.000305534
PRRC2A	ANGIOGENESIS	-0.230334	0.0876667
PRRC2A	IL2_STAT5_SIGNALING	-0.0980131	0.472355
PRRC2A	IL6_JAK_STAT3_SIGNALING	0.0071699	0.958174
PRRC2A	INFLAMMATORY_RESPONSE	-0.395756	0.00253546
PRRC2A	INTERFERON_ALPHA_RESPONSE	-0.248915	0.0643231
PRRC2A	INTERFERON_GAMMA_RESPONSE	-0.291978	0.0289987
PRRC2A	TNFA_SIGNALING_VIA_NFKB	-0.283242	0.0344034
RBM15	ANTIGEN_PROCESSING_AND_PRESENTATION	-0.349623	0.00825996
RBM15	ARACHIDONIC_ACID_METABOLISM	-0.522533	3.61163e-05
RBM15	B_CELL_RECEPTOR_SIGNALING_PATHWAY	0.00907035	0.947102
RBM15	CHEMOKINE_SIGNALING_PATHWAY	-0.29743	0.0260003
RBM15	COMPLEMENT_AND_COAGULATION_CASCADES	-0.529999	2.65919e-05
RBM15	CYTOKINE_CYTOKINE_RECEPTOR_INTERACTION	-0.496694	9.87501e-05
RBM15	ECM_RECEPTOR_INTERACTION	-0.272383	0.0422622
RBM15	JAK_STAT_SIGNALING_PATHWAY	-0.323221	0.0151063
RBM15	LEUKOCYTE_TRANSENDOTHELIAL_MIGRATION	-0.119526	0.380254
RBM15	LYSOSOME	0.0835401	0.540453
RBM15	NOD_LIKE_RECEPTOR_SIGNALING_PATHWAY	-0.105942	0.437095
RBM15	RIG_I_LIKE_RECEPTOR_SIGNALING_PATHWAY	-0.138648	0.308167
RBM15	T_CELL_RECEPTOR_SIGNALING_PATHWAY	0.00598901	0.965058
RBM15	TGF_BETA_SIGNALING_PATHWAY	0.449726	0.00050645
RBM15	TOLL_LIKE_RECEPTOR_SIGNALING_PATHWAY	-0.37705	0.00417675
RBM15	VEGF_SIGNALING_PATHWAY	-0.121259	0.373334
RBM15	ANGIOGENESIS	0.159703	0.239708
RBM15	IL2_STAT5_SIGNALING	-0.0463349	0.734534
RBM15	IL6_JAK_STAT3_SIGNALING	-0.284245	0.0337433
RBM15	INFLAMMATORY_RESPONSE	-0.257262	0.0556062
RBM15	INTERFERON_ALPHA_RESPONSE	-0.1376	0.311873
RBM15	INTERFERON_GAMMA_RESPONSE	-0.112614	0.408604
RBM15	TNFA_SIGNALING_VIA_NFKB	0.244324	0.0695653
RBM15B	ANTIGEN_PROCESSING_AND_PRESENTATION	0.0474333	0.72848
RBM15B	ARACHIDONIC_ACID_METABOLISM	0.0885466	0.516368
RBM15B	B_CELL_RECEPTOR_SIGNALING_PATHWAY	0.0267178	0.84503
RBM15B	CHEMOKINE_SIGNALING_PATHWAY	-0.0912619	0.503536
RBM15B	COMPLEMENT_AND_COAGULATION_CASCADES	-0.00724775	0.95772
RBM15B	CYTOKINE_CYTOKINE_RECEPTOR_INTERACTION	0.0640193	0.639246
RBM15B	ECM_RECEPTOR_INTERACTION	0.10784	0.42888
RBM15B	JAK_STAT_SIGNALING_PATHWAY	-0.00224667	0.986889
RBM15B	LEUKOCYTE_TRANSENDOTHELIAL_MIGRATION	-0.0490026	0.719859
RBM15B	LYSOSOME	-0.157348	0.246798
RBM15B	NOD_LIKE_RECEPTOR_SIGNALING_PATHWAY	0.0859647	0.528721
RBM15B	RIG_I_LIKE_RECEPTOR_SIGNALING_PATHWAY	0.137101	0.313649
RBM15B	T_CELL_RECEPTOR_SIGNALING_PATHWAY	0.108683	0.42526
RBM15B	TGF_BETA_SIGNALING_PATHWAY	0.010935	0.936248
RBM15B	TOLL_LIKE_RECEPTOR_SIGNALING_PATHWAY	0.0436675	0.749302
RBM15B	VEGF_SIGNALING_PATHWAY	-0.142715	0.29405
RBM15B	ANGIOGENESIS	-0.00173492	0.989875
RBM15B	IL2_STAT5_SIGNALING	0.0600026	0.660453
RBM15B	IL6_JAK_STAT3_SIGNALING	-0.00465387	0.972844
RBM15B	INFLAMMATORY_RESPONSE	0.0484321	0.722989
RBM15B	INTERFERON_ALPHA_RESPONSE	0.0503407	0.712536
RBM15B	INTERFERON_GAMMA_RESPONSE	0.0858618	0.529217
RBM15B	TNFA_SIGNALING_VIA_NFKB	0.156006	0.250904
WTAP	ANTIGEN_PROCESSING_AND_PRESENTATION	-0.292137	0.0289071
WTAP	ARACHIDONIC_ACID_METABOLISM	-0.439312	0.000705705
WTAP	B_CELL_RECEPTOR_SIGNALING_PATHWAY	0.0978322	0.473177
WTAP	CHEMOKINE_SIGNALING_PATHWAY	-0.0510672	0.70857
WTAP	COMPLEMENT_AND_COAGULATION_CASCADES	-0.407385	0.00183188
WTAP	CYTOKINE_CYTOKINE_RECEPTOR_INTERACTION	-0.360116	0.00640679
WTAP	ECM_RECEPTOR_INTERACTION	-0.265261	0.0481763
WTAP	JAK_STAT_SIGNALING_PATHWAY	-0.315288	0.0179377
WTAP	LEUKOCYTE_TRANSENDOTHELIAL_MIGRATION	-0.119749	0.379359
WTAP	LYSOSOME	0.0236426	0.862684
WTAP	NOD_LIKE_RECEPTOR_SIGNALING_PATHWAY	-0.143932	0.289912
WTAP	RIG_I_LIKE_RECEPTOR_SIGNALING_PATHWAY	-0.143447	0.291555
WTAP	T_CELL_RECEPTOR_SIGNALING_PATHWAY	-0.00014477	0.999155
WTAP	TGF_BETA_SIGNALING_PATHWAY	0.271987	0.042574
WTAP	TOLL_LIKE_RECEPTOR_SIGNALING_PATHWAY	-0.334541	0.0117327
WTAP	VEGF_SIGNALING_PATHWAY	0.0683928	0.616478
WTAP	ANGIOGENESIS	0.0164748	0.904076
WTAP	IL2_STAT5_SIGNALING	-0.00919462	0.946378
WTAP	IL6_JAK_STAT3_SIGNALING	-0.191471	0.157468
WTAP	INFLAMMATORY_RESPONSE	-0.250744	0.0623249
WTAP	INTERFERON_ALPHA_RESPONSE	-0.213953	0.113339
WTAP	INTERFERON_GAMMA_RESPONSE	-0.198378	0.142743
WTAP	TNFA_SIGNALING_VIA_NFKB	0.0975541	0.474441
YTHDC1	ANTIGEN_PROCESSING_AND_PRESENTATION	-0.217891	0.106696
YTHDC1	ARACHIDONIC_ACID_METABOLISM	-0.345486	0.00910967
YTHDC1	B_CELL_RECEPTOR_SIGNALING_PATHWAY	-0.209289	0.12161
YTHDC1	CHEMOKINE_SIGNALING_PATHWAY	-0.394826	0.00260094
YTHDC1	COMPLEMENT_AND_COAGULATION_CASCADES	-0.430223	0.000934729
YTHDC1	CYTOKINE_CYTOKINE_RECEPTOR_INTERACTION	-0.341615	0.00997237
YTHDC1	ECM_RECEPTOR_INTERACTION	-0.456757	0.000402386
YTHDC1	JAK_STAT_SIGNALING_PATHWAY	-0.181478	0.180711
YTHDC1	LEUKOCYTE_TRANSENDOTHELIAL_MIGRATION	-0.347913	0.00860244
YTHDC1	LYSOSOME	-0.10756	0.430086
YTHDC1	NOD_LIKE_RECEPTOR_SIGNALING_PATHWAY	-0.0573657	0.674523
YTHDC1	RIG_I_LIKE_RECEPTOR_SIGNALING_PATHWAY	0.137944	0.310654
YTHDC1	T_CELL_RECEPTOR_SIGNALING_PATHWAY	-0.178799	0.187341
YTHDC1	TGF_BETA_SIGNALING_PATHWAY	0.195429	0.148899
YTHDC1	TOLL_LIKE_RECEPTOR_SIGNALING_PATHWAY	-0.230827	0.0869722
YTHDC1	VEGF_SIGNALING_PATHWAY	-0.226931	0.0925852
YTHDC1	ANGIOGENESIS	-0.222991	0.0985452
YTHDC1	IL2_STAT5_SIGNALING	-0.357325	0.00686029
YTHDC1	IL6_JAK_STAT3_SIGNALING	-0.407836	0.0018085
YTHDC1	INFLAMMATORY_RESPONSE	-0.303334	0.0230513
YTHDC1	INTERFERON_ALPHA_RESPONSE	-0.0533558	0.696129
YTHDC1	INTERFERON_GAMMA_RESPONSE	-0.119754	0.37934
YTHDC1	TNFA_SIGNALING_VIA_NFKB	0.00461568	0.973067
YTHDC2	ANTIGEN_PROCESSING_AND_PRESENTATION	0.00997708	0.941822
YTHDC2	ARACHIDONIC_ACID_METABOLISM	-0.194963	0.14989
YTHDC2	B_CELL_RECEPTOR_SIGNALING_PATHWAY	-0.35757	0.00681935
YTHDC2	CHEMOKINE_SIGNALING_PATHWAY	-0.367458	0.00533663
YTHDC2	COMPLEMENT_AND_COAGULATION_CASCADES	-0.223391	0.0979269
YTHDC2	CYTOKINE_CYTOKINE_RECEPTOR_INTERACTION	-0.151716	0.264332
YTHDC2	ECM_RECEPTOR_INTERACTION	-0.319796	0.0162779
YTHDC2	JAK_STAT_SIGNALING_PATHWAY	0.0675434	0.620873
YTHDC2	LEUKOCYTE_TRANSENDOTHELIAL_MIGRATION	-0.386404	0.00326578
YTHDC2	LYSOSOME	-0.169918	0.21057
YTHDC2	NOD_LIKE_RECEPTOR_SIGNALING_PATHWAY	0.185407	0.171292
YTHDC2	RIG_I_LIKE_RECEPTOR_SIGNALING_PATHWAY	0.3842	0.00346295
YTHDC2	T_CELL_RECEPTOR_SIGNALING_PATHWAY	-0.161732	0.233711
YTHDC2	TGF_BETA_SIGNALING_PATHWAY	0.321906	0.0155473
YTHDC2	TOLL_LIKE_RECEPTOR_SIGNALING_PATHWAY	-0.00706851	0.958765
YTHDC2	VEGF_SIGNALING_PATHWAY	-0.223162	0.0982797
YTHDC2	ANGIOGENESIS	-0.201029	0.137372
YTHDC2	IL2_STAT5_SIGNALING	-0.238935	0.0761489
YTHDC2	IL6_JAK_STAT3_SIGNALING	-0.282533	0.0348762
YTHDC2	INFLAMMATORY_RESPONSE	-0.169389	0.212015
YTHDC2	INTERFERON_ALPHA_RESPONSE	-0.138283	0.309454
YTHDC2	INTERFERON_GAMMA_RESPONSE	-0.163557	0.228406
YTHDC2	TNFA_SIGNALING_VIA_NFKB	0.0881235	0.518383
YTHDF1	ANTIGEN_PROCESSING_AND_PRESENTATION	-0.386576	0.00325081
YTHDF1	ARACHIDONIC_ACID_METABOLISM	-0.539977	1.74618e-05
YTHDF1	B_CELL_RECEPTOR_SIGNALING_PATHWAY	0.373732	0.00455006
YTHDF1	CHEMOKINE_SIGNALING_PATHWAY	-0.102767	0.451033
YTHDF1	COMPLEMENT_AND_COAGULATION_CASCADES	-0.468848	0.000267769
YTHDF1	CYTOKINE_CYTOKINE_RECEPTOR_INTERACTION	-0.533793	2.26972e-05
YTHDF1	ECM_RECEPTOR_INTERACTION	-0.201845	0.135751
YTHDF1	JAK_STAT_SIGNALING_PATHWAY	-0.546486	1.31758e-05
YTHDF1	LEUKOCYTE_TRANSENDOTHELIAL_MIGRATION	0.0338027	0.80466
YTHDF1	LYSOSOME	0.268283	0.045589
YTHDF1	NOD_LIKE_RECEPTOR_SIGNALING_PATHWAY	-0.372498	0.00469612
YTHDF1	RIG_I_LIKE_RECEPTOR_SIGNALING_PATHWAY	-0.272083	0.042498
YTHDF1	T_CELL_RECEPTOR_SIGNALING_PATHWAY	0.0968579	0.477616
YTHDF1	TGF_BETA_SIGNALING_PATHWAY	0.181954	0.17955
YTHDF1	TOLL_LIKE_RECEPTOR_SIGNALING_PATHWAY	-0.448958	0.000519194
YTHDF1	VEGF_SIGNALING_PATHWAY	0.13321	0.32771
YTHDF1	ANGIOGENESIS	0.0307991	0.821719
YTHDF1	IL2_STAT5_SIGNALING	0.0377711	0.782259
YTHDF1	IL6_JAK_STAT3_SIGNALING	-0.0998407	0.464095
YTHDF1	INFLAMMATORY_RESPONSE	-0.354985	0.00726184
YTHDF1	INTERFERON_ALPHA_RESPONSE	-0.218653	0.105448
YTHDF1	INTERFERON_GAMMA_RESPONSE	-0.179448	0.185719
YTHDF1	TNFA_SIGNALING_VIA_NFKB	0.0479992	0.725368
YTHDF2	ANTIGEN_PROCESSING_AND_PRESENTATION	-0.281097	0.0358514
YTHDF2	ARACHIDONIC_ACID_METABOLISM	-0.417096	0.00138397
YTHDF2	B_CELL_RECEPTOR_SIGNALING_PATHWAY	-0.0283257	0.835829
YTHDF2	CHEMOKINE_SIGNALING_PATHWAY	-0.25636	0.0564996
YTHDF2	COMPLEMENT_AND_COAGULATION_CASCADES	-0.55865	7.65994e-06
YTHDF2	CYTOKINE_CYTOKINE_RECEPTOR_INTERACTION	-0.384349	0.00344923
YTHDF2	ECM_RECEPTOR_INTERACTION	-0.302081	0.0236525
YTHDF2	JAK_STAT_SIGNALING_PATHWAY	-0.276217	0.039334
YTHDF2	LEUKOCYTE_TRANSENDOTHELIAL_MIGRATION	-0.246779	0.0667217
YTHDF2	LYSOSOME	0.00454115	0.973502
YTHDF2	NOD_LIKE_RECEPTOR_SIGNALING_PATHWAY	-0.192343	0.15555
YTHDF2	RIG_I_LIKE_RECEPTOR_SIGNALING_PATHWAY	-0.175995	0.194468
YTHDF2	T_CELL_RECEPTOR_SIGNALING_PATHWAY	-0.112509	0.409045
YTHDF2	TGF_BETA_SIGNALING_PATHWAY	0.121948	0.370604
YTHDF2	TOLL_LIKE_RECEPTOR_SIGNALING_PATHWAY	-0.315527	0.0178464
YTHDF2	VEGF_SIGNALING_PATHWAY	-0.128401	0.345627
YTHDF2	ANGIOGENESIS	0.0279424	0.838021
YTHDF2	IL2_STAT5_SIGNALING	-0.136447	0.315983
YTHDF2	IL6_JAK_STAT3_SIGNALING	-0.344466	0.00933047
YTHDF2	INFLAMMATORY_RESPONSE	-0.287439	0.0317106
YTHDF2	INTERFERON_ALPHA_RESPONSE	-0.312036	0.0192225
YTHDF2	INTERFERON_GAMMA_RESPONSE	-0.240593	0.0740729
YTHDF2	TNFA_SIGNALING_VIA_NFKB	0.102422	0.452563
YTHDF3	ANTIGEN_PROCESSING_AND_PRESENTATION	-0.238011	0.0773255
YTHDF3	ARACHIDONIC_ACID_METABOLISM	-0.474857	0.000217462
YTHDF3	B_CELL_RECEPTOR_SIGNALING_PATHWAY	0.102995	0.450026
YTHDF3	CHEMOKINE_SIGNALING_PATHWAY	-0.143748	0.290535
YTHDF3	COMPLEMENT_AND_COAGULATION_CASCADES	-0.499785	8.79254e-05
YTHDF3	CYTOKINE_CYTOKINE_RECEPTOR_INTERACTION	-0.385843	0.00331497
YTHDF3	ECM_RECEPTOR_INTERACTION	-0.354524	0.00734317
YTHDF3	JAK_STAT_SIGNALING_PATHWAY	-0.187719	0.165922
YTHDF3	LEUKOCYTE_TRANSENDOTHELIAL_MIGRATION	-0.0711346	0.602383
YTHDF3	LYSOSOME	0.155752	0.251687
YTHDF3	NOD_LIKE_RECEPTOR_SIGNALING_PATHWAY	-0.0917666	0.501169
YTHDF3	RIG_I_LIKE_RECEPTOR_SIGNALING_PATHWAY	0.00953786	0.944379
YTHDF3	T_CELL_RECEPTOR_SIGNALING_PATHWAY	0.0908994	0.50524
YTHDF3	TGF_BETA_SIGNALING_PATHWAY	0.419628	0.00128461
YTHDF3	TOLL_LIKE_RECEPTOR_SIGNALING_PATHWAY	-0.175375	0.196069
YTHDF3	VEGF_SIGNALING_PATHWAY	0.0616086	0.651941
YTHDF3	ANGIOGENESIS	-0.0185767	0.891907
YTHDF3	IL2_STAT5_SIGNALING	-0.0117738	0.931369
YTHDF3	IL6_JAK_STAT3_SIGNALING	-0.162635	0.231076
YTHDF3	INFLAMMATORY_RESPONSE	-0.224932	0.0955722
YTHDF3	INTERFERON_ALPHA_RESPONSE	-0.205888	0.127925
YTHDF3	INTERFERON_GAMMA_RESPONSE	-0.158488	0.243349
YTHDF3	TNFA_SIGNALING_VIA_NFKB	0.246628	0.0668938
ZC3H13	ANTIGEN_PROCESSING_AND_PRESENTATION	-0.234997	0.0812644
ZC3H13	ARACHIDONIC_ACID_METABOLISM	-0.37572	0.004323
ZC3H13	B_CELL_RECEPTOR_SIGNALING_PATHWAY	-0.26495	0.0484493
ZC3H13	CHEMOKINE_SIGNALING_PATHWAY	-0.40817	0.00179138
ZC3H13	COMPLEMENT_AND_COAGULATION_CASCADES	-0.488975	0.000131331
ZC3H13	CYTOKINE_CYTOKINE_RECEPTOR_INTERACTION	-0.22131	0.101176
ZC3H13	ECM_RECEPTOR_INTERACTION	-0.608738	6.4373e-07
ZC3H13	JAK_STAT_SIGNALING_PATHWAY	-0.0675567	0.620804
ZC3H13	LEUKOCYTE_TRANSENDOTHELIAL_MIGRATION	-0.506604	6.77866e-05
ZC3H13	LYSOSOME	-0.199664	0.140118
ZC3H13	NOD_LIKE_RECEPTOR_SIGNALING_PATHWAY	-0.136164	0.316999
ZC3H13	RIG_I_LIKE_RECEPTOR_SIGNALING_PATHWAY	0.279372	0.0370521
ZC3H13	T_CELL_RECEPTOR_SIGNALING_PATHWAY	-0.0745405	0.585073
ZC3H13	TGF_BETA_SIGNALING_PATHWAY	-0.0138772	0.919146
ZC3H13	TOLL_LIKE_RECEPTOR_SIGNALING_PATHWAY	-0.17266	0.203192
ZC3H13	VEGF_SIGNALING_PATHWAY	-0.070656	0.604833
ZC3H13	ANGIOGENESIS	-0.485197	0.000150631
ZC3H13	IL2_STAT5_SIGNALING	-0.511548	5.59401e-05
ZC3H13	IL6_JAK_STAT3_SIGNALING	-0.439696	0.000697243
ZC3H13	INFLAMMATORY_RESPONSE	-0.369763	0.00503477
ZC3H13	INTERFERON_ALPHA_RESPONSE	-0.370772	0.00490749
ZC3H13	INTERFERON_GAMMA_RESPONSE	-0.396795	0.002464
ZC3H13	TNFA_SIGNALING_VIA_NFKB	-0.165399	0.223136
ZCCHC4	ANTIGEN_PROCESSING_AND_PRESENTATION	0.279802	0.0367492
ZCCHC4	ARACHIDONIC_ACID_METABOLISM	0.157155	0.247387
ZCCHC4	B_CELL_RECEPTOR_SIGNALING_PATHWAY	-0.492595	0.000114991
ZCCHC4	CHEMOKINE_SIGNALING_PATHWAY	-0.15473	0.254848
ZCCHC4	COMPLEMENT_AND_COAGULATION_CASCADES	0.135948	0.317775
ZCCHC4	CYTOKINE_CYTOKINE_RECEPTOR_INTERACTION	0.300708	0.024326
ZCCHC4	ECM_RECEPTOR_INTERACTION	-0.197114	0.145358
ZCCHC4	JAK_STAT_SIGNALING_PATHWAY	0.417222	0.00137885
ZCCHC4	LEUKOCYTE_TRANSENDOTHELIAL_MIGRATION	-0.321727	0.015608
ZCCHC4	LYSOSOME	-0.392178	0.00279563
ZCCHC4	NOD_LIKE_RECEPTOR_SIGNALING_PATHWAY	0.228397	0.0904409
ZCCHC4	RIG_I_LIKE_RECEPTOR_SIGNALING_PATHWAY	0.505268	7.13621e-05
ZCCHC4	T_CELL_RECEPTOR_SIGNALING_PATHWAY	-0.115405	0.397011
ZCCHC4	TGF_BETA_SIGNALING_PATHWAY	-0.116458	0.39269
ZCCHC4	TOLL_LIKE_RECEPTOR_SIGNALING_PATHWAY	0.234819	0.0815008
ZCCHC4	VEGF_SIGNALING_PATHWAY	-0.200715	0.138001
ZCCHC4	ANGIOGENESIS	-0.246309	0.0672583
ZCCHC4	IL2_STAT5_SIGNALING	-0.329458	0.0131573
ZCCHC4	IL6_JAK_STAT3_SIGNALING	-0.290002	0.0301541
ZCCHC4	INFLAMMATORY_RESPONSE	0.0171752	0.900018
ZCCHC4	INTERFERON_ALPHA_RESPONSE	-0.00904869	0.947228
ZCCHC4	INTERFERON_GAMMA_RESPONSE	-0.069558	0.61047
ZCCHC4	TNFA_SIGNALING_VIA_NFKB	-0.128688	0.344541

[truncated: 5 more sheets: Table S11, Table S12, Table S13, Table S14, Table S15]
